# Supplementary material for: Global, regional, and national trends in the burden of bipolar disorder among women of reproductive age from 1990 to 2021, and projections to 2041: a systematic analysis from the Global Burden of Disease Study 2021
Source: Front Psychiatry. 2025 Nov 3;16:1677304. doi: 10.3389/fpsyt.2025.1677304 (PMC12622242; doi:10.3389/fpsyt.2025.1677304)
Supplement: Supplementary file 1 [file Table1.xlsx]

## Sheet: Sheet1
Incidence, prevalence, DALYs, corresponding age-standardized rates, and EAPC of bipolar disorder among women of reproductive age (15–49 years) across 21 global regions and five SDI regions from 1990 to 2021
location	1990						2021						1990-2021
	Incidence (95% UI)	ASIR/100,000 persons (95% UI)	Prevalence (95% UI)	ASPR/100,000 persons (95% UI)	DALYs (95% UI)	ASDR/100,000 persons (95% UI)	Incidence (95% UI)	ASIR/100,000 persons (95% UI)	Prevalence (95% UI)	ASPR/100,000 persons (95% UI)	DALYs (95% UI)	ASDR/100,000 persons (95% UI)	EAPC of ASIR (95% CI)	EAPC of ASPR (95% CI)	EAPC of ASDR (95% CI)
Andean Latin America	8032.50(5783.39,10660.03)	84.69(60.98,112.40)	123496.66(87904.85,171525.94)	1302.12(926.85,1808.53)	26887.72(15865.75,41474.85)	283.50(167.29,437.30)	13139.24(9657.65,17433.48)	75.29(55.34,99.89)	227942.92(164651.30,310966.68)	1306.08(943.43,1781.80)	49362.75(29489.68,74889.26)	282.84(168.97,429.11)	-0.36(-0.38,-0.34)	0.01(0.01,0.01)	0.01(0.00,0.02)
Australasia	4878.67(3979.25,6016.49)	90.89(74.14,112.09)	93452.97(77439.34,112931.42)	1741.11(1442.76,2104.01)	19998.87(13134.93,30071.07)	372.60(244.71,560.25)	6129.90(5001.63,7583.49)	84.91(69.28,105.05)	124474.81(104843.67,149229.64)	1724.25(1452.31,2067.16)	26653.54(17227.46,39928.71)	369.21(238.64,553.10)	-0.10(-0.15,-0.06)	-0.04(-0.05,-0.03)	-0.04(-0.05,-0.03)
Caribbean	7683.70(5543.26,10345.73)	82.43(59.47,110.99)	122659.37(86798.54,171145.79)	1315.88(931.17,1836.04)	26513.42(15845.31,40556.12)	284.43(169.99,435.08)	9079.40(6702.94,11965.11)	75.48(55.72,99.47)	156962.19(112575.32,216365.36)	1304.90(935.89,1798.74)	33737.97(20542.86,51006.14)	280.48(170.78,424.04)	-0.19(-0.22,-0.15)	-0.04(-0.04,-0.03)	-0.04(-0.05,-0.04)
Central Asia	7854.71(5545.30,10720.99)	46.82(33.05,63.90)	110178.95(76168.81,151670.12)	656.73(454.01,904.04)	23977.71(14188.23,36420.09)	142.92(84.57,217.08)	10676.26(7866.71,14540.26)	44.00(32.42,59.92)	162994.09(111959.97,222598.06)	671.72(461.40,917.35)	35341.07(21096.34,52956.30)	145.64(86.94,218.24)	-0.19(-0.26,-0.12)	0.08(0.06,0.09)	0.08(0.06,0.09)
Central Europe	14989.15(11647.38,19357.72)	48.81(37.92,63.03)	229453.66(173691.18,293148.63)	747.11(565.55,954.51)	49819.84(30952.71,73490.14)	162.22(100.78,239.29)	11866.40(9133.89,15573.55)	46.08(35.47,60.47)	195697.55(147409.50,247845.10)	759.89(572.39,962.38)	42409.60(26317.08,61780.78)	164.68(102.19,239.89)	-0.27(-0.30,-0.24)	0.07(0.06,0.07)	0.08(0.07,0.08)
Central Latin America	36258.80(28589.32,45386.48)	86.51(68.21,108.29)	552091.82(444887.41,703953.27)	1317.22(1061.45,1679.55)	120166.98(78600.20,176950.20)	286.70(187.53,422.18)	52209.24(41479.95,66381.84)	76.56(60.83,97.34)	896207.50(721102.06,1134173.99)	1314.19(1057.42,1663.14)	193701.52(126509.26,284972.44)	284.04(185.51,417.88)	-0.37(-0.39,-0.36)	-0.01(-0.02,-0.01)	-0.03(-0.04,-0.02)
Central Sub-Saharan Africa	6429.16(4565.89,8908.67)	52.01(36.94,72.07)	84856.35(57986.78,118826.75)	686.46(469.09,961.27)	17957.19(10410.44,27674.71)	145.27(84.22,223.88)	16935.98(12063.55,23376.58)	51.87(36.94,71.59)	224446.68(153772.18,313348.58)	687.37(470.93,959.64)	48153.32(27937.53,72772.32)	147.47(85.56,222.87)	-0.01(-0.02,-0.00)	0.01(0.01,0.01)	0.05(0.04,0.06)
East Asia	57464.58(46180.48,72845.58)	17.24(13.85,21.85)	828528.71(673476.34,1017670.46)	248.52(202.01,305.26)	182017.51(119192.60,270460.10)	54.60(35.75,81.13)	50532.55(40332.49,63367.79)	15.27(12.19,19.15)	844404.07(682682.87,1022762.17)	255.18(206.31,309.08)	185766.39(118785.46,273782.89)	56.14(35.90,82.74)	-0.33(-0.41,-0.26)	0.07(0.05,0.09)	0.08(0.07,0.10)
Eastern Europe	24874.92(19880.23,31279.47)	44.99(35.95,56.57)	375492.71(297915.48,459733.78)	679.08(538.78,831.43)	81167.16(52268.63,118732.50)	146.79(94.53,214.73)	20778.92(16594.86,26216.76)	43.07(34.40,54.34)	333378.35(266895.06,405942.10)	691.04(553.23,841.46)	71637.27(45671.45,103808.19)	148.49(94.67,215.18)	-0.24(-0.32,-0.15)	0.10(0.07,0.12)	0.10(0.07,0.12)
Eastern Sub-Saharan Africa	25497.95(19263.53,33429.49)	59.09(44.64,77.47)	333901.46(249028.40,441899.96)	773.80(577.11,1024.09)	71630.00(44761.42,106774.58)	166.00(103.73,247.45)	62648.23(47669.03,81895.24)	58.49(44.51,76.47)	831457.06(622337.58,1094816.19)	776.33(581.08,1022.23)	179441.71(112029.32,267738.35)	167.54(104.60,249.99)	-0.06(-0.07,-0.04)	0.02(0.01,0.02)	0.05(0.05,0.06)
Global	575624.58(459342.10,728960.22)	43.04(34.35,54.51)	8750596.06(6983783.18,10912233.64)	654.32(522.21,815.95)	1890347.28(1241353.75,2782076.95)	141.35(92.82,208.03)	826396.70(657695.90,1051382.87)	42.40(33.75,53.95)	13049344.52(10393773.49,16253372.49)	669.59(533.33,834.00)	2806894.15(1822323.33,4104600.83)	144.03(93.51,210.62)	-0.07(-0.08,-0.05)	0.06(0.04,0.07)	0.05(0.04,0.07)
High SDI	122166.31(100968.69,150372.53)	53.89(44.54,66.33)	2205691.96(1852766.87,2625486.77)	972.93(817.25,1158.10)	476242.51(308093.56,686430.67)	210.07(135.90,302.78)	127979.11(105559.82,157115.87)	52.63(43.41,64.61)	2370083.13(1989337.66,2817100.50)	974.71(818.13,1158.55)	508104.81(329718.00,728803.96)	208.96(135.60,299.72)	-0.03(-0.05,-0.01)	-0.01(-0.04,0.01)	-0.02(-0.05,-0.00)
High-income Asia Pacific	21879.00(17431.36,27847.93)	47.83(38.11,60.88)	342326.96(270699.79,427779.45)	748.42(591.82,935.24)	74724.18(48361.24,108718.80)	163.37(105.73,237.69)	17161.55(13591.16,21936.66)	45.12(35.73,57.67)	287719.61(228805.25,356798.41)	756.39(601.51,937.99)	62715.12(39777.55,92010.99)	164.87(104.57,241.89)	-0.17(-0.21,-0.13)	0.01(0.00,0.02)	0.01(-0.00,0.02)
High-income North America	37251.15(32173.50,42739.86)	50.09(43.26,57.47)	690239.20(636366.33,751392.81)	928.15(855.71,1010.38)	148732.31(97953.89,209060.74)	200.00(131.72,281.12)	42433.75(37128.70,48142.79)	50.50(44.19,57.30)	774540.24(718454.45,841041.84)	921.83(855.08,1000.98)	164701.62(108312.97,233303.53)	196.02(128.91,277.67)	0.14(0.09,0.19)	-0.00(-0.01,0.01)	-0.03(-0.04,-0.02)
High-middle SDI	103635.72(81460.19,132561.93)	37.31(29.33,47.73)	1624775.71(1262282.01,2059836.28)	584.97(454.46,741.60)	352148.38(227107.50,523946.41)	126.78(81.77,188.64)	107786.07(85015.65,138698.47)	35.32(27.86,45.46)	1842306.78(1423883.35,2318505.28)	603.78(466.65,759.85)	397619.11(252816.66,580986.31)	130.31(82.86,190.41)	-0.24(-0.28,-0.19)	0.08(0.03,0.13)	0.07(0.03,0.12)
Low SDI	54318.87(41229.69,71132.60)	48.64(36.92,63.69)	712871.85(530401.76,946363.65)	638.29(474.91,847.35)	152185.07(95607.88,225034.86)	136.26(85.60,201.49)	135497.00(102809.28,177091.94)	49.40(37.48,64.56)	1790407.16(1332735.93,2378182.41)	652.69(485.85,866.97)	385068.22(241510.56,571274.97)	140.38(88.04,208.26)	0.03(0.02,0.04)	0.07(0.07,0.07)	0.11(0.10,0.11)
Low-middle SDI	117715.79(91468.52,151208.82)	43.13(33.52,55.40)	1601159.30(1231891.59,2053541.26)	586.68(451.38,752.44)	344110.01(220985.66,509737.51)	126.09(80.97,186.77)	210927.60(165410.19,271626.33)	41.66(32.67,53.65)	3060861.48(2363168.31,3880851.98)	604.59(466.78,766.56)	657159.02(416887.74,967625.61)	129.80(82.34,191.13)	-0.13(-0.14,-0.11)	0.10(0.09,0.11)	0.11(0.10,0.12)
Middle SDI	177097.53(139430.98,224768.88)	39.61(31.19,50.28)	2595411.06(2073846.85,3277917.01)	580.55(463.88,733.21)	563347.65(371439.68,834141.29)	126.01(83.08,186.58)	243395.21(194067.08,308532.39)	39.35(31.38,49.89)	3972339.21(3162347.48,4900785.53)	642.29(511.32,792.41)	856066.45(558044.51,1258083.56)	138.42(90.23,203.42)	-0.06(-0.09,-0.03)	0.28(0.26,0.30)	0.27(0.25,0.29)
North Africa and Middle East	58207.98(43544.79,76912.50)	74.51(55.74,98.45)	885004.24(640851.60,1218823.08)	1132.81(820.29,1560.09)	190540.57(116998.41,288603.05)	243.89(149.76,369.41)	105578.36(80063.39,138229.60)	66.26(50.25,86.75)	1807568.75(1314218.83,2447317.99)	1134.37(824.76,1535.86)	386391.22(239929.03,574447.83)	242.49(150.57,360.50)	-0.47(-0.51,-0.42)	0.01(0.00,0.02)	-0.00(-0.02,0.01)
Oceania	422.74(300.10,583.36)	27.21(19.31,37.54)	5320.87(3576.00,7449.36)	342.43(230.14,479.41)	1152.98(677.98,1795.89)	74.20(43.63,115.58)	915.27(662.26,1256.57)	26.37(19.08,36.20)	12129.73(8177.50,16827.20)	349.46(235.60,484.80)	2637.21(1478.86,4144.35)	75.98(42.61,119.40)	-0.08(-0.09,-0.07)	0.06(0.05,0.06)	0.07(0.06,0.07)
South Asia	79451.91(62944.76,101702.24)	31.17(24.69,39.90)	995794.75(781894.67,1244092.67)	390.67(306.75,488.09)	212741.48(138923.54,309756.15)	83.46(54.50,121.52)	150377.43(119961.25,191994.93)	30.43(24.28,38.85)	1980513.56(1563644.28,2444911.80)	400.80(316.44,494.78)	423922.17(270528.60,611412.98)	85.79(54.75,123.73)	-0.07(-0.07,-0.06)	0.08(0.07,0.09)	0.10(0.09,0.11)
Southeast Asia	38735.76(29729.99,50520.20)	32.23(24.74,42.03)	500549.57(378339.82,643807.52)	416.47(314.79,535.66)	109381.28(69289.36,162024.43)	91.01(57.65,134.81)	56257.57(44200.40,72538.65)	30.71(24.13,39.59)	792028.91(609138.00,999674.45)	432.33(332.50,545.67)	172630.40(106885.95,253186.15)	94.23(58.34,138.20)	-0.16(-0.16,-0.15)	0.12(0.12,0.13)	0.13(0.12,0.14)
Southern Latin America	8774.01(6418.49,11575.98)	70.80(51.79,93.41)	141519.32(100218.72,195168.34)	1141.94(808.68,1574.84)	30554.24(17939.86,45817.93)	246.55(144.76,369.71)	11709.87(8644.24,15668.39)	67.18(49.59,89.89)	198208.90(140766.73,274456.18)	1137.18(807.62,1574.64)	42591.49(25491.99,63414.67)	244.36(146.26,363.83)	-0.16(-0.18,-0.14)	-0.03(-0.05,-0.02)	-0.04(-0.06,-0.02)
Southern Sub-Saharan Africa	6951.98(5401.53,8862.68)	52.30(40.64,66.68)	90607.27(70814.59,113987.90)	681.66(532.76,857.56)	19462.22(12715.41,28656.60)	146.42(95.66,215.59)	10565.42(8295.36,13531.92)	48.66(38.21,62.32)	152268.79(118251.05,190439.12)	701.31(544.63,877.11)	32154.47(20862.38,47035.54)	148.09(96.09,216.63)	-0.24(-0.27,-0.21)	0.10(0.09,0.11)	0.05(0.04,0.07)
Tropical Latin America	41002.95(33260.07,50981.12)	102.79(83.38,127.80)	697148.08(577038.19,847399.29)	1747.63(1446.54,2124.29)	149881.78(99543.39,222067.87)	375.73(249.54,556.69)	53544.39(43375.25,66961.15)	88.34(71.56,110.47)	1041612.15(867996.01,1258792.35)	1718.47(1432.03,2076.77)	222217.96(146597.10,326345.77)	366.62(241.86,538.41)	-0.52(-0.56,-0.48)	-0.04(-0.05,-0.04)	-0.05(-0.06,-0.04)
Western Europe	67451.99(53178.63,86480.37)	70.59(55.66,90.51)	1272012.97(1004215.59,1617460.53)	1331.27(1051.00,1692.82)	273939.23(177489.33,402336.93)	286.70(185.76,421.08)	64926.97(51574.57,83191.60)	69.68(55.35,89.28)	1244221.05(979290.07,1575541.30)	1335.29(1050.97,1690.86)	266772.51(172457.98,386557.94)	286.30(185.08,414.85)	0.02(-0.01,0.05)	0.01(0.01,0.01)	0.00(-0.00,0.01)
Western Sub-Saharan Africa	21530.98(16451.28,28022.55)	49.38(37.73,64.26)	275960.16(208740.04,358635.56)	632.87(478.71,822.47)	59100.60(36866.50,86622.71)	135.54(84.55,198.65)	58930.00(45269.89,76514.41)	49.15(37.76,63.82)	760567.60(579638.49,981983.75)	634.39(483.48,819.07)	163954.86(102474.20,243122.45)	136.75(85.47,202.79)	-0.03(-0.05,-0.02)	0.02(0.01,0.02)	0.05(0.04,0.05)
DALYs, disability-adjusted life years; UI, uncertainty interval; CI, confidence Interval; EAPC, estimated annual percentage change
