# Supplementary material for: Global, regional, and national trends in the burden of bipolar disorder among women of reproductive age from 1990 to 2021, and projections to 2041: a systematic analysis from the Global Burden of Disease Study 2021
Source: Front Psychiatry. 2025 Nov 3;16:1677304. doi: 10.3389/fpsyt.2025.1677304 (PMC12622242; doi:10.3389/fpsyt.2025.1677304)
Supplement: Supplementary file 2 [file Table2.xlsx]

## Sheet: Sheet1
Incidence rate, prevalence rate, DALYs, corresponding age-standardized rates, and EAPC of bipolar disorder among women of reproductive age (15–49 years) across 204 countries and territories worldwide from 1990 to 2021
location	1990						2021						1990-2021
	Incidence (95% UI)	ASIR/100,000 persons (95% UI)	Prevalence (95% UI)	ASPR/100,000 persons (95% UI)	DALYs (95% UI)	ASDR/100,000 persons (95% UI)	Incidence (95% UI)	ASIR/100,000 persons (95% UI)	Prevalence (95% UI)	ASPR/100,000 persons (95% UI)	DALYs (95% UI)	ASDR/100,000 persons (95% UI)	EAPC of ASIR (95% CI)	EAPC of ASPR (95% CI)	EAPC of ASDR (95% CI)
Afghanistan	1821.92(1321.72,2455.60)	82.80(60.07,111.60)	24130.84(16915.12,33796.77)	1096.71(768.77,1536.01)	5133.25(3078.93,8244.81)	233.30(139.93,374.72)	5491.90(4022.29,7370.87)	76.33(55.90,102.44)	79975.51(55864.62,112537.98)	1111.50(776.41,1564.05)	17081.56(9899.37,26745.95)	237.40(137.58,371.71)	0.03(-0.16,0.22)	-0.04(-0.07,-0.01)	-0.02(-0.05,0.02)
Albania	405.61(283.25,553.93)	48.57(33.92,66.33)	5787.58(3998.29,7985.54)	693.03(478.77,956.22)	1269.68(729.81,1978.93)	152.04(87.39,236.97)	279.83(201.57,377.73)	45.60(32.84,61.55)	4385.19(3069.58,5983.22)	714.53(500.16,974.91)	950.97(557.70,1444.39)	154.95(90.87,235.35)	-0.11(-0.17,-0.05)	0.08(0.06,0.09)	0.07(0.06,0.08)
Algeria	4359.10(3145.12,6049.00)	75.01(54.12,104.09)	65203.26(45154.24,91287.03)	1122.01(777.01,1570.86)	14140.30(8296.74,21934.83)	243.33(142.77,377.45)	7046.27(5235.86,9441.78)	62.78(46.65,84.13)	125350.12(88079.67,173024.02)	1116.87(784.79,1541.65)	26891.24(15909.61,40316.68)	239.60(141.75,359.22)	-0.70(-0.77,-0.63)	0.00(-0.00,0.01)	-0.02(-0.03,-0.01)
American Samoa	3.21(2.26,4.41)	26.73(18.82,36.67)	41.70(28.01,56.89)	346.93(233.02,473.29)	9.13(5.19,14.14)	75.98(43.20,117.61)	3.14(2.29,4.24)	26.75(19.53,36.10)	41.25(28.23,55.45)	351.55(240.56,472.61)	8.91(5.01,13.27)	75.96(42.66,113.06)	0.07(0.04,0.10)	0.02(0.01,0.03)	-0.02(-0.03,0.00)
Andorra	10.09(7.47,13.69)	67.64(50.06,91.73)	197.28(140.33,276.96)	1321.97(940.36,1855.90)	42.77(25.24,63.71)	286.57(169.13,426.95)	13.21(9.77,17.83)	66.07(48.86,89.22)	261.88(189.61,350.39)	1310.22(948.63,1753.07)	56.16(33.61,84.79)	280.99(168.18,424.19)	0.04(-0.06,0.13)	-0.06(-0.07,-0.05)	-0.08(-0.09,-0.07)
Angola	1189.14(850.98,1588.88)	51.66(36.97,69.02)	15779.54(10923.65,21785.84)	685.46(474.52,946.37)	3375.64(1972.47,5268.35)	146.64(85.68,228.86)	3972.67(2856.48,5292.30)	51.76(37.22,68.95)	52612.83(36438.07,72384.64)	685.51(474.76,943.12)	11290.98(6357.17,17241.31)	147.11(82.83,224.64)	-0.03(-0.05,-0.02)	0.02(0.01,0.02)	0.04(0.03,0.05)
Antigua and Barbuda	12.79(9.26,17.31)	78.73(56.96,106.56)	217.75(153.71,306.74)	1340.19(946.04,1887.90)	47.41(27.72,73.19)	291.82(170.59,450.50)	17.38(12.85,23.25)	71.90(53.17,96.23)	321.89(230.41,444.28)	1332.11(953.51,1838.58)	69.27(41.20,106.03)	286.68(170.52,438.79)	-0.20(-0.24,-0.15)	-0.03(-0.04,-0.02)	-0.05(-0.06,-0.04)
Argentina	5807.32(4224.13,7711.72)	72.35(52.63,96.07)	93510.67(66037.29,129655.85)	1164.98(822.71,1615.29)	20218.62(11534.47,31348.62)	251.89(143.70,390.55)	8176.93(5962.94,10968.25)	68.79(50.17,92.28)	137354.68(96286.78,190183.57)	1155.57(810.06,1600.02)	29564.94(17707.03,44566.56)	248.73(148.97,374.94)	-0.20(-0.22,-0.18)	-0.04(-0.06,-0.03)	-0.05(-0.07,-0.03)
Armenia	385.99(277.76,518.65)	44.57(32.07,59.88)	5922.41(4093.97,8160.21)	683.80(472.69,942.18)	1290.49(753.08,1997.59)	149.00(86.95,230.64)	308.34(226.15,417.30)	41.85(30.69,56.64)	5162.05(3636.22,6905.16)	700.60(493.51,937.18)	1120.98(651.41,1712.32)	152.14(88.41,232.40)	-0.25(-0.37,-0.14)	0.09(0.07,0.11)	0.09(0.07,0.12)
Australia	3777.13(3058.34,4656.62)	84.62(68.52,104.33)	72082.05(59719.79,87375.88)	1614.92(1337.96,1957.56)	15440.68(9963.52,23403.29)	345.93(223.22,524.32)	4794.74(3929.79,5895.55)	79.59(65.23,97.86)	96616.37(80859.63,115742.46)	1603.77(1342.22,1921.25)	20693.41(13245.98,30872.03)	343.50(219.87,512.46)	-0.10(-0.14,-0.06)	-0.03(-0.04,-0.02)	-0.03(-0.04,-0.02)
Austria	1353.35(1009.89,1823.35)	68.39(51.03,92.14)	26023.03(18360.69,35845.12)	1315.04(927.83,1811.38)	5611.44(3433.13,8393.39)	283.57(173.49,424.15)	1317.47(975.28,1758.79)	66.72(49.39,89.07)	25770.37(18717.49,34816.35)	1305.15(947.96,1763.29)	5528.23(3423.20,8210.89)	279.98(173.37,415.84)	0.03(-0.02,0.08)	-0.04(-0.05,-0.03)	-0.05(-0.06,-0.04)
Azerbaijan	866.13(611.16,1205.51)	46.19(32.59,64.29)	12470.10(8556.73,17364.43)	665.01(456.32,926.01)	2724.83(1555.97,4165.35)	145.31(82.98,222.13)	1167.21(857.95,1595.90)	42.58(31.30,58.22)	18766.72(13083.59,25879.41)	684.64(477.31,944.12)	4075.96(2327.15,6204.87)	148.70(84.90,226.36)	-0.20(-0.29,-0.11)	0.09(0.07,0.11)	0.09(0.07,0.12)
Bahamas	58.25(41.93,79.49)	80.31(57.81,109.59)	946.85(660.45,1319.55)	1305.41(910.55,1819.24)	205.20(122.33,317.72)	282.91(168.65,438.04)	81.83(60.41,110.17)	75.89(56.03,102.18)	1392.63(981.22,1901.75)	1291.63(910.06,1763.82)	300.03(173.31,457.16)	278.27(160.74,424.00)	-0.12(-0.18,-0.05)	-0.04(-0.05,-0.03)	-0.05(-0.06,-0.04)
Bahrain	75.84(53.44,103.62)	65.78(46.35,89.87)	1353.35(924.09,1932.94)	1173.79(801.49,1676.48)	291.02(167.06,448.95)	252.40(144.89,389.38)	208.31(152.98,276.16)	63.89(46.92,84.71)	3777.76(2625.37,5248.67)	1158.74(805.27,1609.91)	808.59(476.77,1224.07)	248.02(146.24,375.46)	-0.20(-0.28,-0.12)	-0.03(-0.04,-0.01)	-0.03(-0.04,-0.02)
Bangladesh	8431.80(6079.92,11646.89)	34.25(24.70,47.31)	104452.05(70681.72,145896.70)	424.26(287.10,592.60)	22448.38(13044.02,35134.50)	91.18(52.98,142.71)	14890.45(10891.57,20326.20)	32.37(23.68,44.19)	203082.85(139197.53,280671.94)	441.53(302.63,610.22)	43659.56(25916.98,66496.52)	94.92(56.35,144.57)	-0.19(-0.20,-0.18)	0.14(0.14,0.14)	0.15(0.14,0.16)
Barbados	52.51(37.69,69.24)	76.65(55.00,101.06)	910.72(639.45,1270.60)	1329.25(933.30,1854.50)	197.67(117.85,303.17)	288.51(172.01,442.48)	51.35(37.95,66.47)	72.13(53.31,93.37)	938.09(666.96,1279.31)	1317.74(936.88,1797.06)	202.29(118.17,304.82)	284.15(165.99,428.19)	-0.11(-0.16,-0.05)	-0.03(-0.04,-0.02)	-0.04(-0.05,-0.03)
Belarus	1115.07(812.50,1529.71)	44.01(32.07,60.37)	17189.95(11639.28,23314.54)	678.45(459.38,920.18)	3735.48(2226.09,5662.11)	147.43(87.86,223.47)	886.90(649.33,1217.74)	41.82(30.62,57.42)	14679.05(10174.93,19543.13)	692.19(479.80,921.55)	3161.31(1860.25,4764.95)	149.07(87.72,224.69)	-0.23(-0.31,-0.16)	0.09(0.07,0.10)	0.09(0.06,0.11)
Belgium	1673.30(1229.38,2213.28)	68.73(50.50,90.91)	31995.45(22661.84,43674.78)	1314.27(930.87,1794.02)	6913.40(4072.55,10321.07)	283.98(167.29,423.96)	1694.76(1266.43,2205.42)	68.40(51.12,89.02)	32112.49(23112.12,43959.27)	1296.12(932.85,1774.28)	6882.44(4104.51,10329.85)	277.79(165.67,416.93)	0.06(0.03,0.09)	-0.06(-0.08,-0.05)	-0.08(-0.10,-0.07)
Belize	37.54(26.47,50.48)	89.19(62.87,119.91)	548.86(381.35,778.26)	1303.83(905.89,1848.77)	119.04(69.31,186.17)	282.77(164.64,442.25)	97.73(71.95,127.52)	80.91(59.57,105.57)	1573.69(1102.79,2182.46)	1302.81(912.97,1806.80)	340.09(203.36,518.00)	281.55(168.35,428.84)	-0.30(-0.31,-0.28)	-0.00(-0.01,-0.00)	-0.01(-0.02,-0.01)
Benin	518.77(372.08,721.36)	47.36(33.97,65.85)	7008.39(4750.72,9699.24)	639.78(433.68,885.42)	1498.12(872.00,2320.93)	136.76(79.60,211.87)	1566.25(1123.63,2177.10)	48.28(34.64,67.11)	20650.26(14039.35,28540.10)	636.54(432.76,879.75)	4454.23(2485.47,6846.11)	137.30(76.61,211.03)	0.07(0.07,0.08)	-0.02(-0.02,-0.02)	0.01(0.00,0.02)
Bermuda	11.90(8.87,16.26)	69.59(51.86,95.03)	235.60(166.43,321.88)	1377.31(972.94,1881.77)	51.20(30.68,77.34)	299.35(179.38,452.15)	9.28(7.05,12.48)	68.83(52.29,92.58)	183.00(130.75,246.85)	1357.37(969.80,1830.93)	39.61(23.48,60.63)	293.81(174.17,449.74)	0.04(0.00,0.07)	-0.04(-0.05,-0.03)	-0.04(-0.06,-0.03)
Bhutan	49.50(35.02,67.67)	34.58(24.46,47.27)	604.53(414.64,836.62)	422.27(289.63,584.38)	130.89(76.87,200.56)	91.43(53.70,140.09)	66.07(48.18,89.93)	31.91(23.27,43.44)	916.56(627.01,1243.69)	442.72(302.86,600.73)	199.11(113.82,305.02)	96.18(54.97,147.33)	-0.27(-0.30,-0.23)	0.14(0.13,0.16)	0.16(0.14,0.18)
Bolivia (Plurinational State of)	1298.74(938.51,1738.87)	84.89(61.35,113.66)	19811.32(13975.63,27235.58)	1294.97(913.52,1780.26)	4287.58(2547.60,6617.17)	280.26(166.52,432.53)	2422.36(1769.38,3232.07)	77.69(56.75,103.66)	40530.46(28582.79,55042.52)	1299.90(916.71,1765.33)	8743.98(5223.86,13270.96)	280.44(167.54,425.63)	-0.28(-0.33,-0.23)	0.02(0.01,0.02)	0.02(0.02,0.03)
Bosnia and Herzegovina	543.77(404.02,725.93)	46.71(34.70,62.35)	8279.31(5886.06,11377.90)	711.13(505.57,977.28)	1808.25(1053.83,2726.31)	155.32(90.52,234.17)	326.32(243.21,432.27)	44.60(33.24,59.09)	5326.72(3788.97,7167.58)	728.09(517.90,979.71)	1154.87(694.74,1746.53)	157.85(94.96,238.73)	-0.12(-0.14,-0.10)	0.06(0.05,0.06)	0.06(0.05,0.07)
Botswana	168.96(119.41,230.26)	52.48(37.09,71.52)	2176.24(1508.45,3059.24)	675.94(468.53,950.20)	468.08(273.86,729.52)	145.39(85.06,226.59)	324.06(236.26,435.28)	47.63(34.73,63.98)	4754.25(3314.59,6522.57)	698.77(487.17,958.68)	1013.43(596.97,1553.06)	148.95(87.74,228.27)	-0.36(-0.39,-0.33)	0.12(0.11,0.13)	0.10(0.08,0.12)
Brazil	40089.24(32529.94,49740.37)	102.92(83.52,127.70)	681796.96(565625.79,824236.70)	1750.40(1452.15,2116.09)	146561.99(97050.09,216990.95)	376.27(249.16,557.09)	51858.39(42007.28,64936.59)	88.32(71.54,110.59)	1010794.31(844546.44,1214581.99)	1721.50(1438.36,2068.58)	215601.32(141828.26,316192.55)	367.19(241.55,538.51)	-0.52(-0.56,-0.49)	-0.04(-0.05,-0.04)	-0.05(-0.06,-0.04)
Brunei Darussalam	35.32(25.11,48.31)	52.28(37.17,71.50)	540.73(384.24,746.05)	800.34(568.73,1104.24)	118.67(70.34,181.96)	175.65(104.11,269.32)	61.70(45.81,82.56)	49.38(36.67,66.08)	1005.71(714.00,1357.92)	804.97(571.48,1086.87)	219.53(127.88,326.61)	175.71(102.35,261.42)	-0.13(-0.15,-0.11)	-0.01(-0.02,0.01)	-0.01(-0.02,0.00)
Bulgaria	850.48(626.84,1138.57)	41.07(30.27,54.98)	12582.54(9019.77,16960.93)	607.60(435.56,819.03)	2741.55(1639.67,4118.03)	132.39(79.18,198.86)	559.55(408.01,752.26)	39.28(28.64,52.81)	8844.83(6297.14,11696.13)	620.92(442.07,821.09)	1914.68(1106.12,2907.67)	134.41(77.65,204.12)	-0.23(-0.25,-0.20)	0.09(0.08,0.10)	0.09(0.08,0.10)
Burkina Faso	1015.37(725.88,1408.85)	48.51(34.68,67.31)	13335.39(9165.61,18521.93)	637.09(437.88,884.87)	2862.96(1624.37,4423.86)	136.78(77.60,211.35)	2666.84(1895.57,3711.61)	48.55(34.51,67.57)	34938.82(23860.27,48613.15)	636.08(434.39,885.03)	7554.64(4325.27,11715.60)	137.54(78.74,213.29)	-0.02(-0.04,-0.01)	0.00(-0.00,0.01)	0.04(0.03,0.05)
Burundi	705.25(504.03,966.58)	56.00(40.02,76.75)	9667.41(6804.44,13185.21)	767.63(540.30,1046.95)	2085.66(1228.28,3169.58)	165.61(97.53,251.68)	1785.49(1276.69,2443.00)	57.09(40.82,78.11)	23858.67(16787.20,32547.75)	762.86(536.76,1040.69)	5169.72(2994.91,7901.90)	165.30(95.76,252.66)	0.03(-0.05,0.12)	-0.01(-0.03,0.01)	0.02(-0.00,0.05)
Cabo Verde	38.37(26.68,53.50)	48.37(33.64,67.45)	508.82(349.93,709.90)	641.53(441.19,895.06)	110.82(64.83,171.80)	139.72(81.74,216.60)	66.88(48.23,91.94)	44.50(32.09,61.17)	995.92(688.34,1368.96)	662.64(457.99,910.84)	216.03(124.69,334.23)	143.73(82.96,222.38)	-0.25(-0.33,-0.16)	0.10(0.08,0.13)	0.11(0.09,0.14)
Cambodia	804.25(567.72,1115.61)	32.11(22.67,44.55)	10299.33(6972.60,14435.44)	411.26(278.42,576.42)	2220.46(1267.88,3484.64)	88.66(50.63,139.14)	1385.71(992.57,1908.00)	30.67(21.97,42.23)	19082.08(12937.25,26391.64)	422.31(286.32,584.08)	4152.32(2337.53,6537.44)	91.90(51.73,144.68)	-0.15(-0.21,-0.09)	0.08(0.06,0.11)	0.13(0.10,0.15)
Cameroon	1154.65(824.07,1549.21)	48.53(34.63,65.11)	15072.74(10336.10,20997.06)	633.47(434.40,882.46)	3231.34(1910.75,4933.11)	135.81(80.30,207.33)	3759.95(2673.54,5038.40)	48.00(34.13,64.33)	49776.13(34300.86,69144.10)	635.49(437.92,882.76)	10748.34(6211.62,16543.67)	137.22(79.30,211.21)	-0.06(-0.09,-0.04)	0.02(0.01,0.03)	0.05(0.04,0.07)
Canada	4079.86(3176.90,5109.17)	55.46(43.19,69.45)	83447.14(63905.44,102761.40)	1134.39(868.74,1396.95)	18026.83(11023.72,27322.34)	245.06(149.86,371.42)	4747.69(3749.57,6020.28)	57.24(45.21,72.59)	95640.72(74682.04,117388.30)	1153.14(900.44,1415.35)	20645.37(12610.54,30617.67)	248.92(152.05,369.16)	0.18(0.11,0.26)	0.10(0.08,0.12)	0.10(0.08,0.13)
Central African Republic	329.06(235.50,455.27)	51.34(36.74,71.03)	4385.65(3101.07,6157.72)	684.20(483.80,960.66)	930.06(526.92,1408.13)	145.10(82.20,219.68)	715.42(512.71,991.60)	51.71(37.06,71.68)	9446.75(6696.81,13227.71)	682.84(484.06,956.13)	2016.47(1180.13,3053.31)	145.76(85.30,220.70)	0.04(0.02,0.05)	-0.01(-0.01,-0.00)	0.03(0.02,0.04)
Chad	645.68(465.58,867.89)	48.56(35.01,65.27)	8380.86(5779.73,11613.88)	630.29(434.67,873.44)	1800.94(1046.47,2746.23)	135.44(78.70,206.53)	1921.13(1376.67,2582.18)	49.67(35.59,66.76)	24158.42(16606.51,33626.56)	624.57(429.33,869.36)	5215.94(3025.55,8184.27)	134.85(78.22,211.59)	0.06(0.06,0.07)	-0.03(-0.03,-0.03)	-0.01(-0.02,-0.00)
Chile	2461.03(1768.75,3296.62)	68.09(48.93,91.20)	39781.28(27647.68,55803.36)	1100.59(764.90,1543.86)	8553.91(5114.27,12831.43)	236.65(141.49,355.00)	2990.52(2228.02,4034.92)	63.49(47.30,85.66)	51828.30(36890.61,69812.99)	1100.35(783.21,1482.17)	11086.28(6640.72,16710.19)	235.37(140.99,354.77)	-0.11(-0.16,-0.06)	-0.03(-0.05,-0.01)	-0.03(-0.05,-0.01)
China	55516.14(44687.85,70415.42)	17.23(13.87,21.85)	800691.16(652584.40,980199.84)	248.50(202.53,304.21)	175886.73(115748.29,261756.87)	54.59(35.92,81.24)	48525.75(38778.88,60746.65)	15.23(12.17,19.06)	813076.44(658891.04,980706.88)	255.12(206.75,307.72)	178884.86(114567.33,263915.85)	56.13(35.95,82.81)	-0.34(-0.42,-0.26)	0.07(0.05,0.09)	0.09(0.07,0.10)
Colombia	6294.88(5071.15,7805.50)	72.48(58.39,89.88)	101539.64(82506.44,123216.74)	1169.16(950.01,1418.76)	22121.66(13959.74,33158.65)	254.72(160.74,381.80)	8526.29(6876.31,10511.11)	65.08(52.49,80.24)	152410.84(125280.38,186108.35)	1163.41(956.31,1420.63)	33198.14(21403.36,48278.02)	253.41(163.38,368.52)	-0.27(-0.30,-0.25)	-0.02(-0.03,-0.01)	-0.02(-0.03,-0.00)
Comoros	61.17(43.34,85.90)	58.06(41.14,81.54)	813.20(563.33,1135.13)	771.86(534.69,1077.42)	176.12(102.65,269.20)	167.17(97.43,255.51)	105.74(76.33,147.75)	54.16(39.10,75.68)	1537.67(1073.83,2122.92)	787.65(550.05,1087.43)	332.79(198.24,508.95)	170.47(101.55,260.70)	-0.21(-0.23,-0.20)	0.06(0.06,0.06)	0.07(0.07,0.08)
Congo	298.38(209.68,413.59)	52.94(37.20,73.38)	3822.38(2638.66,5359.32)	678.14(468.14,950.82)	816.41(473.40,1246.66)	144.84(83.99,221.18)	717.84(518.40,974.87)	50.10(36.18,68.04)	9915.31(6944.46,13773.12)	692.04(484.69,961.29)	2115.97(1224.88,3211.00)	147.68(85.49,224.11)	-0.25(-0.28,-0.22)	0.09(0.08,0.09)	0.10(0.09,0.11)
Cook Islands	1.24(0.89,1.71)	26.94(19.29,37.25)	16.04(10.80,22.32)	349.26(235.16,485.90)	3.50(1.98,5.42)	76.25(43.11,117.99)	1.12(0.83,1.52)	25.96(19.16,35.37)	15.48(10.56,21.22)	359.50(245.07,492.66)	3.36(1.97,5.19)	78.02(45.77,120.47)	-0.11(-0.15,-0.07)	0.11(0.09,0.13)	0.09(0.07,0.11)
Costa Rica	606.54(432.41,809.74)	78.00(55.61,104.13)	10052.04(7012.95,14111.87)	1292.65(901.83,1814.72)	2191.82(1303.69,3407.25)	281.86(167.65,438.16)	906.92(665.64,1203.05)	70.06(51.42,92.93)	16697.46(11865.67,22978.73)	1289.85(916.60,1775.06)	3605.07(2093.43,5515.27)	278.48(161.71,426.04)	-0.31(-0.38,-0.25)	0.01(-0.01,0.02)	-0.01(-0.02,0.01)
Croatia	548.71(397.06,739.19)	48.58(34.40,65.81)	8674.23(6168.58,11779.80)	635.21(438.74,874.63)	3706.82(2207.18,5715.69)	156.15(92.09,234.14)	399.65(294.90,532.72)	44.55(32.87,59.39)	6564.82(4669.75,8830.96)	731.83(520.57,984.45)	1432.42(830.32,2216.92)	159.68(92.56,247.13)	-0.10(-0.12,-0.09)	0.05(0.04,0.05)	0.06(0.05,0.06)
Cuba	2476.47(1762.83,3400.01)	45.70(33.07,61.56)	40998.76(28998.47,57180.85)	722.43(513.75,981.08)	1874.95(1105.68,2811.34)	289.22(173.92,449.00)	1761.04(1299.60,2364.01)	70.76(52.22,94.98)	33180.87(23800.29,45420.40)	1333.16(956.26,1824.93)	7159.87(4308.78,10757.83)	287.67(173.12,432.24)	-0.17(-0.29,-0.05)	0.04(0.04,0.04)	-0.05(-0.07,-0.03)
Cyprus	140.20(104.86,185.17)	80.82(57.53,110.96)	2606.81(1852.75,3579.68)	1338.03(946.39,1866.14)	8861.93(5329.21,13757.81)	285.48(168.00,435.00)	227.65(168.93,302.08)	63.75(47.30,84.59)	4693.34(3377.63,6480.93)	1314.22(945.79,1814.77)	1008.01(611.83,1500.77)	282.26(171.32,420.24)	-0.41(-0.48,-0.34)	-0.06(-0.08,-0.03)	-0.02(-0.03,-0.01)
Czechia	1211.43(895.98,1601.16)	70.98(53.09,93.74)	18523.78(13066.17,24674.26)	1319.71(937.96,1812.23)	563.90(331.84,859.24)	156.01(92.05,232.67)	1011.80(749.28,1362.27)	44.11(32.66,59.39)	16920.95(11852.31,22373.36)	737.65(516.69,975.34)	3650.59(2139.33,5499.58)	159.14(93.26,239.75)	-0.33(-0.36,-0.29)	-0.02(-0.03,-0.01)	0.09(0.08,0.10)
C么te d'Ivoire	1329.50(941.40,1800.77)	47.05(34.80,62.19)	17382.20(12005.90,23933.98)	719.49(507.51,958.38)	4016.50(2369.96,5990.26)	135.46(80.66,208.87)	3152.22(2269.87,4244.48)	47.34(34.09,63.74)	42690.75(29830.61,58329.12)	641.12(447.99,875.97)	9217.16(5436.34,14054.20)	138.42(81.64,211.06)	-0.13(-0.16,-0.10)	0.10(0.09,0.11)	0.10(0.09,0.11)
Democratic People's Republic of Korea	1011.18(716.23,1384.95)	17.83(12.63,24.42)	13962.71(9381.71,18999.00)	246.22(165.44,335.03)	3084.72(1689.35,4738.52)	54.40(29.79,83.56)	1116.16(797.87,1529.05)	16.94(12.11,23.20)	16605.79(11267.78,22608.07)	251.99(170.99,343.07)	3639.56(2055.71,5630.18)	55.23(31.20,85.44)	-0.07(-0.11,-0.03)	0.05(0.04,0.06)	0.04(0.03,0.05)
Democratic Republic of the Congo	4444.91(3158.30,6168.56)	52.08(37.01,72.28)	58671.35(39823.15,81291.89)	687.45(466.61,952.50)	12366.76(7114.11,19119.62)	144.90(83.36,224.02)	11095.49(7899.06,15428.75)	52.07(37.07,72.41)	146547.19(99636.17,202415.14)	687.77(467.61,949.97)	31467.44(18019.99,48640.22)	147.68(84.57,228.28)	0.01(-0.00,0.02)	0.00(-0.00,0.00)	0.05(0.04,0.06)
Denmark	915.79(680.49,1221.00)	70.14(52.12,93.52)	17575.60(12308.21,24176.59)	1346.09(942.67,1851.65)	3776.44(2222.15,5751.78)	289.23(170.19,440.52)	874.59(660.57,1152.04)	69.24(52.30,91.21)	16595.75(11574.13,22373.58)	1313.94(916.36,1771.38)	3576.01(2127.01,5422.96)	283.12(168.40,429.35)	0.10(0.02,0.18)	-0.12(-0.15,-0.10)	-0.11(-0.14,-0.08)
Djibouti	56.96(40.52,79.55)	57.95(41.22,80.93)	753.50(527.41,1059.06)	766.57(536.56,1077.43)	163.74(95.57,248.96)	166.58(97.23,253.27)	167.15(122.89,228.87)	52.03(38.25,71.23)	2535.15(1774.58,3458.82)	789.05(552.32,1076.53)	547.59(317.35,825.13)	170.43(98.77,256.82)	-0.42(-0.45,-0.38)	0.11(0.10,0.12)	0.11(0.09,0.12)
Dominica	14.72(10.59,19.81)	86.43(62.15,116.26)	222.54(156.33,319.20)	1306.33(917.67,1873.78)	48.36(28.52,76.76)	283.87(167.41,450.62)	12.73(9.39,16.79)	77.47(57.14,102.15)	214.61(152.05,304.30)	1305.65(925.04,1851.31)	46.18(28.06,71.63)	280.97(170.69,435.78)	-0.25(-0.29,-0.20)	-0.01(-0.02,0.00)	-0.03(-0.04,-0.01)
Dominican Republic	1608.80(1148.70,2146.89)	85.22(60.84,113.72)	24528.18(17347.87,33966.67)	1299.22(918.89,1799.16)	5336.67(3173.59,8302.20)	282.67(168.10,439.75)	2213.83(1624.90,2917.62)	76.42(56.09,100.72)	37630.50(26660.72,50980.26)	1299.03(920.35,1759.87)	8112.39(4840.00,12474.47)	280.05(167.08,430.63)	-0.25(-0.29,-0.21)	-0.01(-0.02,-0.00)	-0.02(-0.03,-0.02)
Ecuador	2140.82(1532.87,2903.79)	84.88(60.78,115.13)	32922.68(23014.65,46397.28)	1305.37(912.52,1839.63)	7163.99(4269.46,11111.15)	284.05(169.28,440.55)	3611.45(2617.85,4816.40)	76.59(55.52,102.14)	61675.46(43436.92,85891.54)	1307.91(921.14,1821.45)	13371.10(7967.21,21052.43)	283.55(168.96,446.45)	-0.30(-0.31,-0.29)	0.00(0.00,0.01)	-0.01(-0.01,0.00)
Egypt	9024.02(6525.11,12293.93)	68.82(49.76,93.75)	140338.33(98305.57,198631.82)	1070.19(749.66,1514.73)	30260.40(18250.94,46302.01)	230.76(139.18,353.09)	16918.93(12340.97,22504.64)	65.20(47.56,86.73)	277874.91(195072.57,389192.35)	1070.90(751.79,1499.91)	59702.35(36014.84,92104.48)	230.09(138.80,354.96)	-0.23(-0.28,-0.19)	0.01(0.01,0.02)	0.02(0.01,0.03)
El Salvador	1104.49(788.27,1493.69)	84.26(60.14,113.96)	16415.65(11499.59,23335.91)	1252.37(877.32,1780.32)	3563.16(2089.71,5469.45)	271.84(159.43,417.27)	1311.53(948.12,1729.27)	73.84(53.38,97.35)	22373.84(15919.00,31300.13)	1259.59(896.20,1762.11)	4849.79(2913.28,7371.56)	273.03(164.01,415.00)	-0.33(-0.39,-0.27)	0.00(-0.01,0.01)	0.01(-0.00,0.02)
Equatorial Guinea	51.52(36.89,70.18)	52.16(37.35,71.06)	680.07(470.73,941.67)	688.56(476.61,953.43)	143.96(84.17,221.67)	145.76(85.22,224.44)	186.25(133.22,252.89)	51.10(36.55,69.39)	2523.05(1736.84,3486.50)	692.25(476.54,956.59)	538.51(317.20,842.63)	147.75(87.03,231.19)	-0.09(-0.12,-0.07)	0.03(0.02,0.03)	0.07(0.06,0.08)
Eritrea	449.50(318.98,606.01)	57.00(40.45,76.85)	6041.77(4175.11,8361.86)	766.14(529.44,1060.35)	1295.12(759.90,2007.23)	164.23(96.36,254.53)	912.37(652.17,1229.38)	55.12(39.40,74.27)	12806.77(8954.44,17601.79)	773.72(540.98,1063.41)	2771.00(1628.88,4247.29)	167.41(98.41,256.60)	-0.11(-0.12,-0.09)	0.03(0.03,0.04)	0.07(0.06,0.08)
Estonia	167.75(124.35,224.32)	44.02(32.63,58.87)	2616.53(1814.95,3523.02)	686.67(476.30,924.56)	566.81(339.42,871.25)	148.75(89.07,228.65)	118.23(87.82,158.17)	42.47(31.55,56.82)	1937.34(1361.13,2591.74)	695.97(488.97,931.06)	418.03(244.91,631.40)	150.17(87.98,226.82)	-0.19(-0.25,-0.13)	0.07(0.05,0.08)	0.07(0.05,0.09)
Eswatini	102.56(72.72,140.70)	52.62(37.31,72.19)	1313.49(912.24,1845.74)	673.95(468.07,947.04)	284.80(164.16,447.00)	146.13(84.23,229.35)	155.87(112.71,210.98)	49.45(35.76,66.94)	2168.34(1516.55,3007.16)	687.98(481.18,954.13)	459.24(266.85,705.30)	145.71(84.67,223.78)	-0.20(-0.25,-0.15)	0.07(0.05,0.08)	-0.01(-0.04,0.02)
Ethiopia	6939.02(5506.67,8748.29)	61.50(48.80,77.53)	91366.52(73591.23,112377.09)	809.73(652.20,995.94)	19697.87(12891.29,29184.26)	174.57(114.25,258.64)	17079.51(13577.73,21526.70)	61.62(48.98,77.66)	224195.29(181030.74,275351.27)	808.81(653.09,993.36)	48597.08(31735.95,71694.25)	175.32(114.49,258.65)	-0.02(-0.06,0.02)	0.01(-0.01,0.03)	0.05(0.03,0.06)
Fiji	51.83(36.91,69.96)	26.51(18.88,35.79)	677.75(460.78,928.24)	346.69(235.70,474.82)	147.13(86.42,225.76)	75.26(44.21,115.48)	59.03(42.52,80.19)	25.85(18.62,35.11)	806.39(550.14,1090.02)	353.09(240.88,477.28)	174.80(98.15,268.92)	76.54(42.97,117.75)	-0.12(-0.14,-0.10)	0.08(0.07,0.09)	0.07(0.05,0.08)
Finland	846.45(632.06,1129.66)	67.00(50.03,89.42)	16672.02(11911.71,22878.92)	1319.70(942.89,1811.01)	3587.85(2199.25,5369.49)	284.00(174.08,425.03)	783.46(584.63,1049.51)	68.94(51.44,92.34)	14765.00(10498.08,20253.23)	1299.14(923.70,1782.04)	3176.78(1918.07,4777.69)	279.52(168.77,420.38)	0.08(0.03,0.12)	-0.06(-0.07,-0.05)	-0.05(-0.06,-0.04)
France	10203.12(7665.46,13642.66)	70.50(52.97,94.27)	187963.82(137087.86,255254.27)	1298.82(947.27,1763.79)	40437.06(24521.18,60926.34)	279.42(169.44,421.00)	10022.43(7402.13,13394.86)	70.59(52.14,94.35)	183670.56(133403.11,252955.14)	1293.70(939.63,1781.71)	39289.20(24150.40,59026.75)	276.74(170.11,415.76)	0.07(0.04,0.10)	-0.02(-0.03,-0.02)	-0.03(-0.04,-0.02)
Gabon	116.15(81.84,161.05)	52.47(36.97,72.75)	1517.36(1031.82,2120.51)	685.42(466.09,957.87)	324.36(189.62,501.06)	146.52(85.65,226.34)	248.31(177.83,337.93)	50.72(36.32,69.03)	3401.56(2337.02,4696.05)	694.81(477.37,959.23)	723.95(427.96,1122.18)	147.88(87.42,229.22)	-0.08(-0.09,-0.07)	0.04(0.03,0.04)	0.04(0.03,0.05)
Gambia	109.94(77.82,152.25)	48.45(34.29,67.09)	1448.07(987.96,2041.78)	638.11(435.36,899.74)	311.19(185.88,495.69)	137.13(81.91,218.43)	298.37(212.26,409.47)	48.52(34.52,66.58)	3928.03(2685.23,5504.91)	638.73(436.64,895.14)	842.70(482.69,1282.57)	137.03(78.49,208.56)	-0.01(-0.01,-0.00)	0.01(0.01,0.01)	0.01(-0.00,0.01)
Georgia	609.14(447.78,813.57)	44.38(32.62,59.27)	9271.49(6557.73,12556.24)	675.46(477.75,914.77)	2030.97(1194.40,3082.05)	147.96(87.02,224.54)	334.74(248.16,447.96)	42.53(31.53,56.92)	5410.92(3876.39,7261.77)	687.56(492.57,922.75)	1172.01(696.40,1802.93)	148.93(88.49,229.10)	-0.15(-0.21,-0.09)	0.07(0.06,0.08)	0.05(0.04,0.06)
Germany	11937.54(9331.89,15165.76)	61.42(48.02,78.03)	253022.59(202830.97,311124.83)	1301.88(1043.63,1600.83)	54462.30(34017.31,81389.46)	280.22(175.03,418.77)	10652.49(8438.37,13406.73)	62.55(49.55,78.72)	220428.92(176412.08,267536.97)	1294.30(1035.85,1570.91)	47219.45(29977.31,70781.20)	277.26(176.02,415.61)	0.13(0.07,0.19)	0.00(-0.02,0.02)	-0.01(-0.03,0.01)
Ghana	1683.06(1203.50,2265.94)	47.72(34.12,64.25)	22474.00(15305.96,30826.66)	637.23(433.98,874.06)	4834.80(2828.61,7411.56)	137.09(80.20,210.15)	4218.60(3074.21,5713.24)	46.20(33.67,62.57)	58943.34(40442.94,80098.37)	645.58(442.95,877.28)	12684.28(7227.01,19548.41)	138.92(79.15,214.10)	-0.09(-0.10,-0.07)	0.04(0.03,0.04)	0.05(0.04,0.06)
Global	575624.58(459342.10,728960.22)	43.04(34.35,54.51)	8750596.06(6983783.18,10912233.64)	654.32(522.21,815.95)	1890347.28(1241353.75,2782076.95)	141.35(92.82,208.03)	826396.70(657695.90,1051382.87)	42.40(33.75,53.95)	13049344.52(10393773.49,16253372.49)	669.59(533.33,834.00)	2806894.15(1822323.33,4104600.83)	144.03(93.51,210.62)	-0.07(-0.08,-0.05)	0.06(0.04,0.07)	0.05(0.04,0.07)
Greece	1790.31(1349.11,2388.13)	71.05(53.54,94.78)	33033.13(23436.94,45711.06)	1310.98(930.14,1814.13)	7118.80(4404.25,10806.51)	282.52(174.79,428.88)	1470.96(1080.27,1947.64)	67.86(49.84,89.85)	28436.56(20424.08,38087.46)	1311.92(942.27,1757.17)	6071.24(3731.75,9105.74)	280.10(172.17,420.09)	-0.21(-0.26,-0.16)	0.00(-0.00,0.01)	-0.02(-0.03,-0.01)
Greenland	7.69(5.55,10.20)	52.23(37.66,69.23)	138.60(99.58,195.97)	940.86(676.00,1330.36)	29.62(17.49,45.54)	201.06(118.72,309.12)	7.40(5.44,9.72)	58.14(42.77,76.41)	124.77(88.45,169.12)	980.24(694.88,1328.75)	26.46(16.36,40.03)	207.92(128.50,314.52)	0.42(0.28,0.57)	0.21(0.16,0.25)	0.22(0.18,0.27)
Grenada	16.58(12.00,22.59)	85.20(61.65,116.05)	254.92(179.53,352.13)	1309.66(922.35,1809.09)	55.23(32.84,84.74)	283.74(168.71,435.37)	19.40(14.32,26.33)	75.75(55.90,102.80)	336.37(239.97,460.76)	1313.16(936.85,1798.80)	72.72(43.85,108.54)	283.91(171.20,423.74)	-0.41(-0.42,-0.39)	0.01(0.00,0.02)	-0.00(-0.01,0.01)
Guam	9.02(6.49,12.66)	25.85(18.60,36.30)	123.64(84.17,174.40)	354.37(241.24,499.83)	27.18(15.32,41.08)	77.91(43.91,117.72)	9.31(6.86,12.85)	25.81(19.01,35.62)	129.62(89.48,178.05)	359.26(248.02,493.49)	28.22(16.21,43.50)	78.22(44.92,120.58)	0.08(0.05,0.11)	0.01(-0.01,0.02)	-0.00(-0.02,0.02)
Guatemala	1559.94(1125.75,2061.36)	84.91(61.28,112.20)	22717.60(16047.42,31996.57)	1236.55(873.48,1741.62)	4872.05(2917.34,7424.46)	265.19(158.80,404.12)	3470.02(2533.00,4594.02)	78.95(57.63,104.52)	54622.53(38652.98,76938.03)	1242.73(879.40,1750.43)	11750.45(7063.24,17962.34)	267.34(160.70,408.66)	-0.26(-0.32,-0.21)	0.02(0.02,0.03)	0.04(0.03,0.05)
Guinea	641.17(467.09,868.40)	47.00(34.24,63.66)	8754.02(6010.40,12091.81)	641.77(440.63,886.47)	1880.58(1128.99,2843.91)	137.87(82.77,208.49)	1591.83(1140.02,2181.83)	47.97(34.35,65.75)	21124.09(14424.14,29423.20)	636.54(434.65,886.62)	4557.80(2621.05,6982.18)	137.34(78.98,210.40)	0.05(-0.00,0.10)	-0.02(-0.04,-0.00)	0.01(-0.01,0.03)
Guinea-Bissau	113.15(79.89,154.57)	48.51(34.25,66.26)	1473.16(1015.67,2055.13)	631.54(435.42,881.03)	316.35(184.94,482.49)	135.62(79.28,206.84)	248.72(177.45,340.05)	47.35(33.78,64.73)	3343.36(2306.92,4652.74)	636.45(439.15,885.71)	716.45(422.06,1099.45)	136.39(80.34,209.29)	-0.13(-0.17,-0.08)	0.04(0.03,0.06)	0.06(0.04,0.07)
Guyana	173.98(125.25,245.63)	85.18(61.32,120.26)	2633.74(1842.84,3729.97)	1289.46(902.24,1826.17)	568.04(336.76,861.22)	278.11(164.87,421.65)	158.20(116.06,223.25)	77.86(57.12,109.87)	2623.97(1842.40,3642.45)	1291.36(906.72,1792.60)	560.37(335.14,863.97)	275.78(164.93,425.19)	-0.08(-0.17,0.02)	-0.03(-0.04,-0.01)	-0.03(-0.05,-0.01)
Haiti	1301.59(936.43,1735.57)	84.60(60.86,112.80)	19718.02(13544.56,27851.63)	1281.56(880.32,1810.20)	4198.81(2502.33,6496.16)	272.90(162.64,422.21)	2801.98(2058.47,3701.38)	79.15(58.15,104.56)	45322.53(31528.78,63356.25)	1280.30(890.65,1789.73)	9656.67(5801.23,14487.45)	272.79(163.88,409.25)	-0.31(-0.39,-0.24)	0.02(0.01,0.03)	0.03(0.01,0.05)
Honduras	902.17(647.85,1212.21)	85.51(61.41,114.90)	13110.37(8977.92,18712.73)	1242.66(850.97,1773.67)	2853.28(1686.02,4361.53)	270.45(159.81,413.40)	2229.40(1601.73,3022.91)	78.54(56.43,106.50)	35457.08(24420.38,50501.27)	1249.15(860.33,1779.16)	7672.63(4506.32,11755.61)	270.31(158.76,414.15)	-0.28(-0.32,-0.24)	0.02(0.02,0.02)	0.03(0.02,0.03)
Hungary	1184.02(870.98,1593.02)	46.71(34.36,62.85)	18186.51(12676.09,24818.71)	717.49(500.10,979.15)	3942.06(2294.71,5887.93)	155.52(90.53,232.29)	959.63(702.95,1298.95)	44.87(32.87,60.73)	15638.72(10962.98,21034.46)	731.17(512.56,983.44)	3378.79(1972.96,5104.35)	157.97(92.24,238.65)	-0.22(-0.26,-0.19)	0.08(0.07,0.09)	0.09(0.07,0.10)
Iceland	46.92(34.51,61.88)	72.34(53.20,95.40)	866.43(617.63,1199.09)	1335.84(952.24,1848.73)	187.21(112.70,283.47)	288.63(173.76,437.05)	53.84(40.88,70.85)	67.61(51.34,88.97)	1007.25(722.76,1398.87)	1264.86(907.61,1756.64)	217.51(131.62,332.10)	273.14(165.28,417.04)	-0.21(-0.25,-0.18)	-0.25(-0.32,-0.19)	-0.25(-0.32,-0.19)
India	60982.13(48839.73,77367.12)	30.20(24.19,38.32)	769236.86(613047.13,940461.62)	380.98(303.63,465.79)	164067.41(107271.65,239639.07)	81.26(53.13,118.69)	111759.96(89822.41,141197.39)	29.54(23.74,37.33)	1468991.58(1172943.05,1794979.96)	388.32(310.07,474.50)	314119.65(201078.43,452972.54)	83.04(53.15,119.74)	-0.06(-0.06,-0.05)	0.06(0.05,0.07)	0.08(0.07,0.09)
Indonesia	15675.98(12490.67,19602.68)	32.71(26.06,40.90)	199623.30(159209.51,243779.71)	416.54(332.21,508.67)	43655.61(28707.55,63474.28)	91.09(59.90,132.45)	23282.27(18649.58,29173.35)	30.92(24.77,38.75)	326504.99(262873.12,395207.90)	433.64(349.13,524.89)	71275.22(45417.58,105071.58)	94.66(60.32,139.55)	-0.19(-0.21,-0.17)	0.14(0.13,0.15)	0.14(0.13,0.16)
Iran (Islamic Republic of)	10247.90(8171.86,12830.77)	81.03(64.61,101.45)	148133.41(119837.59,183031.25)	1171.25(947.52,1447.18)	31859.75(21198.77,46742.53)	251.91(167.61,369.58)	15225.06(12335.66,19087.72)	65.50(53.07,82.11)	280497.64(229190.95,341210.25)	1206.68(985.96,1467.86)	59675.62(39096.48,87755.45)	256.72(168.19,377.52)	-0.92(-1.06,-0.78)	0.10(0.07,0.12)	0.07(0.04,0.09)
Iraq	2884.92(2091.78,3930.85)	71.10(51.55,96.87)	42025.19(29693.69,59675.78)	1035.69(731.79,1470.68)	9060.57(5322.81,14195.44)	223.29(131.18,349.84)	6899.56(5082.11,9051.08)	65.45(48.21,85.85)	109314.58(78027.12,153607.07)	1036.89(740.12,1457.02)	23429.46(13966.70,35902.43)	222.24(132.48,340.55)	-0.26(-0.29,-0.24)	-0.00(-0.01,0.00)	-0.02(-0.03,-0.01)
Ireland	538.97(425.29,670.40)	61.03(48.16,75.92)	8911.18(6991.35,11303.17)	1009.13(791.73,1280.01)	1922.10(1252.70,2854.96)	217.67(141.86,323.31)	667.03(517.15,839.08)	57.17(44.33,71.92)	11870.72(9529.59,15007.04)	1017.45(816.79,1286.27)	2541.65(1669.55,3765.05)	217.85(143.10,322.71)	-0.30(-0.38,-0.22)	0.03(0.02,0.04)	0.02(0.00,0.03)
Israel	1028.34(760.34,1351.64)	84.30(62.33,110.80)	18352.34(12892.00,25630.41)	1504.42(1056.82,2101.04)	3980.60(2283.09,6127.09)	326.31(187.16,502.27)	1821.60(1373.32,2412.59)	81.89(61.74,108.46)	33447.72(23726.05,46229.94)	1503.64(1066.61,2078.27)	7243.90(4291.76,10976.76)	325.65(192.94,493.46)	-0.11(-0.14,-0.08)	-0.01(-0.01,-0.00)	-0.02(-0.03,-0.01)
Italy	10766.53(8680.58,13526.93)	75.33(60.73,94.64)	187657.72(154435.11,228894.50)	1312.95(1080.51,1601.46)	40350.56(26459.87,59207.46)	282.31(185.13,414.25)	8916.62(7279.96,11223.93)	73.49(60.00,92.50)	165291.33(135493.53,201468.99)	1362.29(1116.70,1660.46)	35510.54(22736.40,51794.55)	292.67(187.39,426.88)	0.01(-0.07,0.09)	0.15(0.11,0.19)	0.16(0.11,0.20)
Jamaica	506.50(364.40,693.54)	85.01(61.16,116.40)	7882.47(5501.56,10975.35)	1322.94(923.35,1842.03)	1717.91(1031.58,2673.89)	288.32(173.13,448.77)	574.76(422.29,776.66)	74.44(54.69,100.59)	10231.79(7218.45,14008.74)	1325.15(934.89,1814.32)	2219.81(1313.12,3399.72)	287.50(170.07,440.31)	-0.28(-0.34,-0.23)	-0.00(-0.01,0.01)	-0.01(-0.02,0.00)
Japan	16024.45(12968.44,20103.37)	49.92(40.40,62.62)	252576.41(206204.57,306340.91)	786.77(642.32,954.25)	55086.93(35450.90,80757.97)	171.59(110.43,251.56)	11852.30(9624.01,14946.81)	47.66(38.70,60.11)	196953.43(159730.93,237328.10)	792.05(642.36,954.42)	42882.12(27416.33,62516.09)	172.45(110.25,251.41)	-0.17(-0.21,-0.12)	0.00(-0.01,0.02)	0.00(-0.01,0.02)
Jordan	659.18(472.91,892.78)	79.04(56.71,107.05)	9590.79(6604.25,13593.68)	1150.05(791.93,1630.05)	2068.40(1241.71,3207.99)	248.03(148.90,384.68)	2204.96(1615.18,2960.23)	71.15(52.12,95.52)	35554.67(24902.22,49878.90)	1147.29(803.55,1609.51)	7626.71(4563.21,11695.60)	246.10(147.25,377.40)	-0.37(-0.43,-0.32)	-0.01(-0.02,-0.01)	-0.03(-0.04,-0.02)
Kazakhstan	1875.42(1353.00,2580.54)	45.58(32.88,62.71)	27238.33(18785.17,37471.33)	661.94(456.51,910.62)	5926.18(3401.08,8901.29)	144.02(82.65,216.32)	2063.93(1541.70,2799.75)	43.58(32.55,59.12)	31896.20(22171.05,43321.04)	673.52(468.16,914.76)	6920.96(4083.00,10444.42)	146.14(86.22,220.54)	-0.19(-0.26,-0.11)	0.07(0.06,0.09)	0.07(0.05,0.09)
Kenya	3148.24(2484.56,3962.41)	60.78(47.97,76.50)	39051.91(31618.25,48645.02)	753.98(610.46,939.19)	8467.30(5541.44,12560.20)	163.48(106.99,242.50)	7722.27(6155.01,9742.54)	58.18(46.37,73.40)	101706.49(82126.58,124676.38)	766.29(618.77,939.35)	21999.78(14466.62,32503.07)	165.75(109.00,244.89)	-0.17(-0.19,-0.16)	0.06(0.06,0.07)	0.08(0.07,0.09)
Kiribati	4.96(3.56,6.83)	26.52(19.04,36.54)	64.25(43.68,87.61)	343.71(233.66,468.66)	13.95(7.99,21.90)	74.62(42.76,117.14)	8.36(6.05,11.53)	26.16(18.91,36.08)	110.98(76.07,149.58)	347.12(237.93,467.86)	23.97(13.41,37.43)	74.96(41.94,117.09)	-0.03(-0.06,0.01)	0.03(0.02,0.05)	0.03(0.02,0.05)
Kuwait	275.62(197.15,367.30)	66.50(47.57,88.63)	4948.42(3434.48,7037.12)	1194.01(828.71,1697.99)	1072.65(617.52,1628.58)	258.82(149.00,392.96)	816.52(599.44,1104.65)	55.86(41.01,75.57)	17257.47(12270.88,23797.59)	1180.60(839.46,1628.02)	3689.85(2165.56,5564.82)	252.43(148.15,380.70)	-0.59(-0.66,-0.53)	-0.02(-0.03,-0.01)	-0.06(-0.07,-0.04)
Kyrgyzstan	497.03(357.28,673.07)	47.42(34.09,64.21)	6879.83(4685.41,9544.44)	656.35(447.00,910.56)	1501.60(894.72,2277.52)	143.26(85.36,217.28)	775.81(574.84,1045.35)	45.00(33.34,60.63)	11552.94(8028.95,15784.17)	670.08(465.69,915.49)	2512.24(1523.15,3802.55)	145.71(88.34,220.55)	-0.14(-0.21,-0.07)	0.07(0.05,0.09)	0.07(0.06,0.09)
Lao People's Democratic Republic	320.78(230.10,427.10)	33.15(23.78,44.13)	4029.93(2782.61,5539.21)	416.43(287.54,572.39)	877.59(515.87,1410.15)	90.69(53.31,145.72)	627.09(458.21,840.48)	31.60(23.09,42.36)	8483.65(5850.61,11598.90)	427.53(294.84,584.52)	1849.52(1075.32,2897.40)	93.21(54.19,146.01)	-0.14(-0.18,-0.10)	0.08(0.06,0.10)	0.10(0.07,0.12)
Latvia	284.26(212.74,386.98)	43.86(32.83,59.71)	4407.32(3107.28,5930.82)	680.04(479.45,915.11)	952.31(564.17,1448.99)	146.94(87.05,223.58)	164.87(123.45,223.13)	42.31(31.68,57.26)	2684.69(1903.28,3603.96)	688.94(488.42,924.84)	578.67(346.44,886.34)	148.50(88.90,227.45)	-0.17(-0.25,-0.10)	0.07(0.04,0.09)	0.08(0.05,0.10)
Lebanon	623.96(499.90,777.73)	83.26(66.71,103.78)	10831.97(8439.53,13722.61)	1445.47(1126.21,1831.21)	2318.31(1452.34,3464.54)	309.37(193.81,462.33)	1065.18(851.79,1344.01)	71.80(57.41,90.59)	21306.32(16728.07,26713.04)	1436.12(1127.53,1800.56)	4541.99(2912.09,6672.64)	306.15(196.29,449.76)	-0.51(-0.59,-0.44)	0.01(-0.00,0.02)	0.01(-0.01,0.03)
Lesotho	193.30(137.55,261.33)	51.09(36.36,69.07)	2583.16(1784.33,3558.24)	682.77(471.62,940.49)	556.18(324.17,858.25)	147.01(85.68,226.85)	255.63(180.20,351.09)	50.43(35.55,69.26)	3471.55(2398.51,4799.15)	684.87(473.18,946.79)	732.78(423.77,1137.85)	144.56(83.60,224.48)	-0.07(-0.10,-0.04)	0.01(0.01,0.02)	-0.04(-0.06,-0.03)
Liberia	266.03(188.24,365.51)	47.95(33.93,65.88)	3544.25(2400.87,4994.24)	638.81(432.73,900.15)	744.29(422.18,1145.94)	134.15(76.09,206.54)	670.48(477.72,925.67)	48.05(34.24,66.34)	8942.57(6168.72,12449.34)	640.89(442.10,892.21)	1877.25(1106.21,2837.97)	134.54(79.28,203.39)	-0.09(-0.13,-0.05)	0.04(0.02,0.05)	0.05(0.04,0.07)
Libya	721.16(509.61,1006.22)	79.18(55.96,110.48)	10252.06(7064.26,14165.07)	1125.69(775.67,1555.35)	2219.27(1311.12,3418.11)	243.68(143.96,375.31)	1277.61(948.54,1690.41)	64.23(47.69,84.98)	22374.24(15737.05,30247.80)	1124.81(791.14,1520.63)	4778.43(2856.39,7204.62)	240.22(143.60,362.19)	-0.80(-0.86,-0.73)	-0.01(-0.02,0.01)	-0.05(-0.07,-0.03)
Lithuania	411.34(299.81,561.12)	44.62(32.52,60.87)	6275.79(4336.00,8563.30)	680.75(470.34,928.88)	1361.92(799.25,2102.43)	147.73(86.70,228.06)	245.01(179.99,332.51)	42.77(31.42,58.04)	3967.96(2754.11,5370.05)	692.58(480.71,937.30)	854.67(509.64,1308.77)	149.18(88.95,228.44)	-0.08(-0.13,-0.03)	0.05(0.04,0.06)	0.05(0.03,0.06)
Luxembourg	63.90(47.19,86.05)	65.76(48.56,88.55)	1280.00(894.05,1798.36)	1317.19(920.03,1850.60)	276.25(164.12,416.29)	284.28(168.88,428.38)	102.78(76.03,140.62)	66.02(48.83,90.32)	2026.70(1456.43,2718.22)	1301.80(935.50,1745.98)	434.56(262.83,654.52)	279.13(168.82,420.41)	0.13(0.08,0.17)	-0.06(-0.07,-0.04)	-0.06(-0.07,-0.04)
Madagascar	1544.95(1103.35,2073.97)	57.36(40.97,77.01)	20578.50(14295.57,28496.35)	764.08(530.79,1058.07)	4452.19(2592.30,6943.70)	165.31(96.25,257.82)	4104.76(2949.43,5484.23)	56.67(40.72,75.71)	55613.27(38823.42,76437.33)	767.78(535.98,1055.27)	12031.08(7286.71,18817.74)	166.10(100.60,259.79)	-0.03(-0.04,-0.02)	0.01(0.01,0.02)	0.03(0.02,0.04)
Malawi	1298.41(935.87,1767.90)	57.50(41.45,78.30)	17253.98(12184.13,24076.06)	764.16(539.62,1066.30)	3675.81(2192.36,5707.64)	162.80(97.10,252.78)	2933.97(2116.86,4001.52)	58.57(42.26,79.88)	38019.16(26914.42,52912.70)	758.98(537.29,1056.29)	8213.36(4919.34,12774.89)	163.96(98.20,255.02)	0.02(-0.01,0.04)	-0.01(-0.02,-0.01)	0.07(0.05,0.08)
Malaysia	1403.09(1004.36,1899.43)	31.32(22.42,42.39)	18864.20(12990.31,25918.30)	421.03(289.93,578.48)	4129.39(2337.87,6477.06)	92.16(52.18,144.56)	2538.34(1859.11,3432.29)	30.12(22.06,40.73)	36379.09(25249.26,49292.17)	431.71(299.63,584.95)	7914.84(4579.60,12295.92)	93.93(54.35,145.92)	-0.10(-0.12,-0.07)	0.06(0.05,0.07)	0.06(0.04,0.07)
Maldives	15.67(10.96,21.55)	32.92(23.02,45.28)	193.33(133.77,271.39)	406.17(281.05,570.18)	41.91(23.62,65.23)	88.06(49.62,137.04)	33.46(24.15,45.77)	29.05(20.96,39.73)	501.77(341.29,687.06)	435.60(296.28,596.45)	108.65(63.37,167.58)	94.32(55.01,145.48)	-0.46(-0.54,-0.38)	0.25(0.22,0.29)	0.25(0.22,0.28)
Mali	923.01(670.82,1279.37)	48.10(34.96,66.67)	12290.13(8363.35,16907.77)	640.47(435.84,881.11)	2631.79(1518.55,4081.40)	137.15(79.14,212.69)	2701.65(1936.54,3748.72)	49.62(35.57,68.86)	34456.56(23567.59,47901.22)	632.89(432.88,879.84)	7442.10(4239.93,11478.83)	136.69(77.88,210.84)	0.10(0.08,0.12)	-0.04(-0.04,-0.04)	-0.01(-0.02,-0.01)
Malta	65.93(50.11,86.16)	69.52(52.84,90.85)	1248.52(883.93,1718.11)	1316.50(932.06,1811.66)	268.97(163.50,407.19)	283.61(172.41,429.36)	61.71(45.94,81.88)	65.46(48.73,86.86)	1234.03(882.14,1686.35)	1309.00(935.73,1788.79)	264.80(157.63,385.98)	280.89(167.20,409.42)	-0.23(-0.29,-0.16)	-0.03(-0.04,-0.01)	-0.03(-0.04,-0.02)
Marshall Islands	2.71(1.91,3.75)	27.70(19.51,38.39)	32.78(22.09,45.42)	335.22(225.87,464.52)	7.20(4.05,10.94)	73.60(41.46,111.94)	3.93(2.88,5.36)	26.47(19.40,36.13)	51.48(35.09,70.05)	347.08(236.59,472.31)	11.12(6.40,16.86)	74.95(43.12,113.70)	-0.23(-0.26,-0.19)	0.15(0.13,0.16)	0.11(0.09,0.13)
Mauritania	227.08(162.26,305.82)	48.31(34.52,65.06)	3002.55(2070.78,4232.98)	638.75(440.53,900.51)	648.65(375.01,1000.18)	137.99(79.78,212.78)	520.30(374.12,698.08)	48.47(34.85,65.03)	6858.28(4742.79,9647.52)	638.91(441.83,898.75)	1485.89(848.68,2272.00)	138.42(79.06,211.66)	0.01(-0.00,0.02)	0.00(-0.00,0.01)	0.02(0.01,0.03)
Mauritius	91.03(64.51,123.18)	30.47(21.59,41.23)	1271.00(856.23,1736.38)	425.42(286.59,581.18)	276.31(159.24,423.14)	92.48(53.30,141.63)	94.75(69.30,127.53)	29.94(21.89,40.30)	1379.43(968.12,1832.25)	435.84(305.88,578.91)	298.01(173.09,446.54)	94.16(54.69,141.09)	-0.06(-0.08,-0.04)	0.08(0.06,0.10)	0.07(0.05,0.08)
Mexico	20638.64(16503.83,25880.88)	94.27(75.38,118.21)	307790.72(249802.80,382595.33)	1405.88(1141.01,1747.56)	67029.43(44173.90,98583.88)	306.17(201.77,450.30)	28648.25(23183.50,35812.33)	81.75(66.16,102.19)	492005.08(405500.47,607131.15)	1403.96(1157.12,1732.48)	106028.82(69352.60,154987.34)	302.56(197.90,442.27)	-0.45(-0.48,-0.42)	-0.01(-0.02,-0.01)	-0.05(-0.05,-0.04)
Micronesia (Federated States of)	6.45(4.50,8.98)	27.81(19.41,38.71)	78.28(52.06,110.15)	337.57(224.52,475.04)	16.96(9.62,26.52)	73.15(41.48,114.35)	7.06(5.08,9.74)	26.98(19.44,37.23)	90.57(61.29,126.66)	346.34(234.38,484.37)	19.68(11.05,30.43)	75.27(42.25,116.35)	-0.10(-0.11,-0.09)	0.09(0.08,0.09)	0.10(0.08,0.11)
Monaco	4.45(3.32,6.04)	63.80(47.65,86.69)	91.28(65.28,123.04)	1309.44(936.49,1765.11)	19.67(11.68,29.09)	282.12(167.56,417.36)	4.92(3.71,6.60)	68.88(51.97,92.50)	92.76(66.98,121.81)	1299.04(937.99,1705.86)	19.88(11.73,30.06)	278.41(164.24,420.98)	0.38(0.34,0.42)	-0.04(-0.04,-0.03)	-0.05(-0.06,-0.04)
Mongolia	250.77(174.85,337.79)	49.00(34.17,66.01)	3290.83(2251.28,4594.28)	643.04(439.91,897.74)	713.80(409.79,1106.58)	139.48(80.07,216.23)	370.45(276.16,493.70)	43.90(32.73,58.51)	5649.71(3972.84,7545.37)	669.53(470.81,894.19)	1223.42(726.37,1855.36)	144.98(86.08,219.87)	-0.38(-0.43,-0.34)	0.15(0.14,0.16)	0.16(0.14,0.17)
Montenegro	73.80(54.11,98.03)	47.29(34.67,62.81)	1102.50(765.03,1501.81)	706.37(490.15,962.21)	241.45(137.57,369.60)	154.70(88.14,236.81)	65.69(48.60,87.68)	45.61(33.74,60.88)	1036.06(730.15,1393.75)	719.37(506.96,967.72)	224.56(131.81,333.91)	155.92(91.52,231.85)	-0.15(-0.16,-0.13)	0.06(0.06,0.06)	0.05(0.04,0.06)
Morocco	4555.74(3288.31,6114.21)	72.34(52.21,97.09)	70820.23(49301.26,100093.88)	1124.55(782.85,1589.39)	15257.33(8914.96,23493.74)	242.27(141.56,373.06)	6345.69(4682.41,8378.85)	65.52(48.34,86.51)	108381.18(76535.77,150388.79)	1118.97(790.19,1552.68)	23128.97(13767.75,35259.68)	238.79(142.14,364.04)	-0.36(-0.38,-0.34)	-0.01(-0.01,-0.01)	-0.03(-0.04,-0.02)
Mozambique	1800.89(1318.33,2453.11)	57.07(41.78,77.74)	24087.22(17020.50,33131.38)	763.33(539.38,1049.94)	5101.71(2950.77,7860.08)	161.67(93.51,249.09)	4401.54(3186.99,6087.41)	57.97(41.98,80.18)	57768.86(40623.51,80152.75)	760.89(535.06,1055.71)	12170.84(7144.97,18963.98)	160.31(94.11,249.78)	0.05(0.02,0.09)	-0.01(-0.02,-0.01)	-0.03(-0.04,-0.01)
Myanmar	3349.64(2356.12,4647.76)	32.14(22.61,44.60)	42836.60(29119.47,59310.54)	411.02(279.40,569.08)	9335.55(5544.66,14514.64)	89.57(53.20,139.27)	4700.63(3392.46,6411.52)	31.09(22.44,42.41)	63829.18(43774.12,86683.56)	422.21(289.55,573.38)	13906.39(8163.41,21099.72)	91.99(54.00,139.57)	-0.11(-0.13,-0.09)	0.09(0.08,0.11)	0.10(0.09,0.11)
Namibia	178.12(124.71,249.27)	52.53(36.78,73.51)	2306.76(1574.33,3219.61)	680.25(464.26,949.45)	498.91(290.07,772.78)	147.13(85.54,227.89)	326.61(232.83,444.00)	49.39(35.21,67.14)	4599.66(3165.54,6352.70)	695.53(478.68,960.62)	984.60(578.14,1484.87)	148.89(87.42,224.53)	-0.18(-0.21,-0.15)	0.07(0.06,0.08)	0.05(0.04,0.07)
Nauru	0.65(0.47,0.89)	26.67(19.13,36.51)	8.35(5.64,11.56)	343.07(231.92,475.01)	1.82(1.03,2.82)	74.79(42.45,115.79)	0.76(0.55,1.03)	26.57(19.16,36.20)	9.81(6.66,13.55)	344.58(234.06,475.72)	2.13(1.23,3.35)	74.93(43.17,117.78)	-0.01(-0.01,-0.00)	0.01(0.00,0.01)	0.01(-0.01,0.02)
Nepal	1537.19(1086.36,2127.19)	33.65(23.78,46.57)	19646.43(13173.39,27779.18)	430.13(288.41,608.19)	4201.88(2402.30,6515.89)	91.99(52.60,142.66)	2970.00(2136.18,4099.99)	32.74(23.55,45.20)	39694.67(26765.97,56123.18)	437.59(295.06,618.69)	8496.72(4960.95,13026.54)	93.67(54.69,143.60)	-0.08(-0.10,-0.05)	0.05(0.04,0.06)	0.07(0.06,0.08)
Netherlands	2389.55(1977.57,2842.26)	60.31(49.92,71.74)	46308.67(41144.94,52005.48)	1168.88(1038.54,1312.67)	10025.70(6541.78,14473.85)	253.06(165.12,365.33)	2225.08(1847.39,2633.84)	60.64(50.34,71.77)	42665.12(37946.41,48063.43)	1162.66(1034.07,1309.77)	9215.06(6077.18,13363.22)	251.12(165.61,364.16)	0.19(0.13,0.24)	-0.03(-0.04,-0.02)	-0.03(-0.04,-0.02)
New Zealand	1101.54(888.12,1400.08)	121.86(98.25,154.89)	21370.92(17396.20,26166.56)	2364.20(1924.49,2894.72)	4558.19(3028.78,6737.88)	504.26(335.06,745.39)	1335.16(1077.02,1730.36)	111.75(90.15,144.83)	27858.44(22704.49,34405.10)	2331.74(1900.36,2879.69)	5960.13(3839.23,8994.94)	498.86(321.34,752.87)	-0.10(-0.17,-0.03)	-0.06(-0.09,-0.04)	-0.05(-0.07,-0.03)
Nicaragua	776.05(554.53,1064.67)	86.01(61.46,118.00)	11465.23(8113.77,15998.55)	1270.73(899.28,1773.18)	2494.52(1502.21,3851.95)	276.48(166.50,426.93)	1358.33(998.12,1806.53)	74.93(55.06,99.65)	23130.30(16561.64,31960.15)	1275.88(913.55,1762.94)	5025.20(3051.52,7670.05)	277.19(168.32,423.08)	-0.47(-0.51,-0.43)	0.02(0.02,0.03)	0.02(0.02,0.03)
Niger	849.41(610.31,1144.98)	48.83(35.08,65.82)	11013.34(7597.68,15053.91)	633.11(436.76,865.39)	2360.29(1393.80,3627.97)	135.68(80.12,208.56)	2704.41(1919.94,3702.81)	50.73(36.01,69.46)	33303.62(22848.34,45836.80)	624.71(428.59,859.80)	7234.18(4242.14,11398.66)	135.70(79.57,213.81)	0.10(0.06,0.13)	-0.03(-0.05,-0.02)	0.01(-0.01,0.02)
Nigeria	10272.94(8136.36,12887.75)	50.73(40.18,63.64)	127281.98(103047.51,158020.57)	628.49(508.83,780.27)	27223.56(18069.39,40376.14)	134.42(89.22,199.37)	28855.51(23065.03,36219.66)	50.25(40.17,63.08)	362576.28(293069.31,445533.48)	631.44(510.39,775.91)	78085.92(51177.12,115548.58)	135.99(89.13,201.23)	-0.05(-0.09,-0.02)	0.03(0.01,0.04)	0.06(0.04,0.08)
Niue	0.13(0.10,0.18)	26.58(19.28,36.28)	1.74(1.19,2.39)	350.80(239.88,482.00)	0.38(0.22,0.59)	76.61(44.60,119.95)	0.10(0.07,0.14)	25.92(18.92,35.19)	1.37(0.94,1.88)	357.60(245.88,489.56)	0.30(0.17,0.46)	77.58(44.29,121.15)	-0.12(-0.14,-0.10)	0.08(0.07,0.09)	0.06(0.05,0.08)
North Macedonia	240.38(174.03,323.66)	47.23(34.20,63.60)	3610.74(2588.30,4912.52)	709.49(508.59,965.28)	784.96(462.79,1187.29)	154.24(90.94,233.30)	234.72(172.40,319.29)	44.23(32.49,60.16)	3861.29(2744.66,5187.93)	727.56(517.16,977.53)	834.03(483.59,1243.34)	157.15(91.12,234.27)	-0.22(-0.25,-0.19)	0.08(0.07,0.09)	0.08(0.07,0.09)
Northern Mariana Islands	3.50(2.48,4.83)	25.37(17.99,34.95)	48.82(33.21,67.15)	353.51(240.48,486.25)	10.67(6.06,16.46)	77.29(43.89,119.18)	2.94(2.19,3.89)	25.66(19.12,34.01)	41.37(28.94,55.44)	361.50(252.83,484.42)	8.99(5.26,13.64)	78.58(45.92,119.14)	0.23(0.11,0.36)	0.00(-0.06,0.06)	-0.01(-0.07,0.05)
Norway	664.93(532.59,843.01)	63.00(50.46,79.87)	11240.99(9080.87,13810.65)	1065.02(860.36,1308.48)	2423.61(1590.05,3555.68)	229.62(150.65,336.88)	747.04(601.43,948.79)	61.68(49.66,78.34)	12952.73(10420.45,15859.91)	1069.49(860.40,1309.53)	2786.03(1818.19,4062.99)	230.04(150.13,335.48)	0.06(0.00,0.11)	-0.01(-0.01,0.00)	0.00(-0.01,0.01)
Oman	223.68(168.03,304.77)	65.98(49.57,89.90)	3373.24(2461.16,4556.65)	995.04(725.99,1344.12)	727.36(452.51,1141.51)	214.56(133.48,336.72)	578.41(432.80,772.80)	56.96(42.62,76.10)	10194.44(7363.69,13728.92)	1003.89(725.14,1351.95)	2181.88(1347.24,3324.23)	214.86(132.67,327.35)	-0.74(-0.89,-0.59)	0.07(0.06,0.09)	0.05(0.04,0.07)
Pakistan	8451.29(6687.06,10816.24)	35.73(28.27,45.73)	101854.89(81006.43,126392.65)	430.59(342.45,534.32)	21892.92(13995.09,32001.22)	92.55(59.16,135.29)	20690.96(16530.12,26493.10)	34.16(27.29,43.74)	267827.90(212578.03,331272.44)	442.15(350.94,546.89)	57447.12(36759.17,83925.56)	94.84(60.68,138.55)	-0.15(-0.16,-0.14)	0.09(0.08,0.10)	0.09(0.07,0.10)
Palau	1.08(0.77,1.46)	26.43(18.73,35.53)	14.34(9.77,20.33)	349.77(238.31,496.07)	3.11(1.79,4.82)	75.97(43.68,117.63)	0.96(0.71,1.30)	25.75(18.87,34.65)	13.59(9.42,18.49)	362.84(251.38,493.74)	2.92(1.66,4.45)	77.99(44.41,118.84)	-0.02(-0.07,0.04)	0.09(0.06,0.11)	0.06(0.03,0.09)
Palestine	341.11(244.53,471.08)	77.16(55.32,106.57)	5116.92(3515.62,7177.01)	1157.52(795.28,1623.55)	1102.55(631.56,1690.74)	249.41(142.87,382.47)	927.64(676.64,1270.59)	71.24(51.96,97.58)	15096.86(10427.58,21097.23)	1159.42(800.83,1620.25)	3246.49(1947.76,4978.24)	249.33(149.59,382.32)	-0.21(-0.26,-0.16)	0.00(-0.00,0.01)	0.01(-0.00,0.02)
Panama	492.38(354.87,667.07)	80.46(57.99,109.01)	7785.08(5556.12,10778.11)	1272.17(907.93,1761.26)	1697.42(992.56,2596.85)	277.38(162.20,424.35)	793.33(585.51,1057.62)	74.22(54.78,98.95)	13585.32(9734.12,18715.64)	1270.98(910.68,1750.95)	2945.52(1721.69,4406.57)	275.57(161.07,412.26)	-0.21(-0.25,-0.18)	-0.02(-0.02,-0.01)	-0.02(-0.03,-0.02)
Papua New Guinea	263.18(187.66,366.83)	27.31(19.47,38.06)	3296.98(2205.44,4618.16)	342.11(228.84,479.20)	712.35(411.81,1127.90)	73.92(42.73,117.03)	689.89(496.95,949.42)	26.37(18.99,36.29)	9145.38(6165.60,12745.72)	349.57(235.67,487.18)	1989.75(1109.14,3129.83)	76.05(42.40,119.63)	-0.09(-0.10,-0.07)	0.06(0.05,0.07)	0.08(0.07,0.09)
Paraguay	913.71(660.09,1219.67)	97.19(70.21,129.73)	15351.11(10808.62,21593.60)	1632.81(1149.65,2296.79)	3319.79(2002.13,5210.89)	353.11(212.96,554.25)	1686.00(1227.44,2214.63)	88.88(64.70,116.74)	30817.83(21852.02,42948.97)	1624.54(1151.92,2264.03)	6616.63(3934.32,10051.16)	348.79(207.40,529.84)	-0.30(-0.38,-0.22)	0.00(-0.00,0.01)	-0.01(-0.02,0.00)
Peru	4592.93(3314.59,6112.27)	84.55(61.02,112.52)	70762.65(50013.60,98726.01)	1302.63(920.67,1817.39)	15436.15(8980.85,23926.63)	284.15(165.32,440.45)	7105.43(5224.75,9492.23)	73.87(54.32,98.68)	125737.00(89844.82,173082.77)	1307.19(934.05,1799.41)	27247.67(16058.55,41027.24)	283.27(166.95,426.53)	-0.42(-0.44,-0.40)	0.01(0.01,0.01)	0.01(0.00,0.02)
Philippines	5158.66(4095.96,6496.33)	33.24(26.39,41.86)	64414.01(51397.52,78892.52)	415.06(331.19,508.35)	14028.25(9235.59,20488.03)	90.39(59.51,132.02)	9397.62(7518.13,11800.60)	32.06(25.65,40.26)	124928.37(99794.83,151697.08)	426.19(340.45,517.51)	27139.67(17620.24,39759.44)	92.59(60.11,135.64)	-0.10(-0.10,-0.09)	0.08(0.07,0.08)	0.08(0.08,0.08)
Poland	4468.34(3587.03,5570.94)	47.57(38.19,59.31)	67955.50(54712.05,82485.39)	723.43(582.45,878.12)	14738.68(9575.81,21403.20)	156.90(101.94,227.85)	3977.95(3159.85,5008.41)	45.06(35.79,56.73)	65559.02(53006.17,79187.68)	742.62(600.43,897.00)	14227.19(9130.40,20650.28)	161.16(103.42,233.92)	-0.28(-0.35,-0.21)	0.11(0.09,0.13)	0.13(0.11,0.15)
Portugal	1828.58(1461.80,2297.79)	72.28(57.78,90.82)	33110.30(26700.42,41773.05)	1308.75(1055.38,1651.16)	7134.24(4492.03,10534.44)	281.99(177.56,416.39)	1533.23(1202.47,1952.00)	65.86(51.65,83.85)	29799.34(23999.38,37099.37)	1280.11(1030.95,1593.70)	6373.49(4129.49,9501.59)	273.79(177.39,408.16)	-0.34(-0.43,-0.25)	-0.11(-0.12,-0.09)	-0.11(-0.13,-0.09)
Puerto Rico	743.46(549.59,979.04)	77.60(57.36,102.19)	12791.97(9063.39,17591.30)	1335.18(946.00,1836.11)	2776.13(1672.88,4287.69)	289.76(174.61,447.53)	542.06(403.40,708.92)	72.29(53.80,94.54)	9997.58(7164.67,13574.85)	1333.27(955.47,1810.33)	2165.78(1305.31,3357.27)	288.83(174.07,447.72)	-0.21(-0.23,-0.18)	-0.00(-0.01,-0.00)	-0.00(-0.01,0.00)
Qatar	50.95(37.59,66.97)	64.44(47.54,84.70)	908.99(640.68,1272.95)	1149.65(810.30,1609.96)	195.36(116.37,301.81)	247.08(147.17,381.72)	311.33(230.43,422.34)	56.12(41.54,76.13)	6371.75(4561.81,8738.18)	1148.52(822.28,1575.07)	1362.26(842.24,2098.88)	245.55(151.82,378.33)	-0.60(-0.68,-0.53)	0.04(0.02,0.06)	0.03(0.00,0.05)
Republic of Korea	5325.12(3878.13,7348.70)	42.15(30.69,58.16)	80134.18(56575.82,110825.47)	634.22(447.77,877.13)	17529.29(10438.44,27914.65)	138.74(82.62,220.93)	4560.58(3282.76,6116.73)	39.34(28.32,52.76)	75707.37(54210.48,101200.51)	653.06(467.62,872.96)	16531.72(9871.54,25283.89)	142.60(85.15,218.10)	-0.11(-0.15,-0.07)	0.07(0.06,0.08)	0.06(0.04,0.07)
Republic of Moldova	500.16(362.85,680.98)	44.44(32.24,60.51)	7650.92(5292.80,10511.97)	679.81(470.28,934.02)	1658.14(946.80,2572.80)	147.33(84.13,228.60)	367.40(268.59,499.53)	41.65(30.45,56.63)	6139.21(4269.66,8278.94)	695.99(484.04,938.56)	1326.80(753.94,2022.78)	150.42(85.47,229.32)	-0.28(-0.37,-0.19)	0.10(0.08,0.11)	0.09(0.08,0.11)
Romania	3281.23(2492.02,4246.03)	58.35(44.32,75.51)	51341.59(38809.55,66065.29)	913.04(690.17,1174.87)	11139.28(6934.62,16848.69)	198.10(123.32,299.63)	2211.94(1692.58,2847.42)	54.47(41.68,70.12)	37645.06(28540.02,47679.93)	927.08(702.85,1174.21)	8148.29(4964.77,11977.52)	200.67(122.27,294.97)	-0.34(-0.38,-0.30)	0.07(0.06,0.08)	0.07(0.06,0.09)
Russian Federation	16613.03(13391.88,20812.38)	44.87(36.17,56.21)	250369.73(202431.62,305476.89)	676.21(546.73,825.04)	54129.86(35390.59,79538.86)	146.20(95.58,214.82)	14656.42(11770.04,18451.50)	43.24(34.73,54.44)	232995.64(188895.61,280840.77)	687.43(557.32,828.59)	50045.50(32128.56,73367.39)	147.65(94.79,216.46)	-0.23(-0.32,-0.14)	0.10(0.07,0.12)	0.10(0.07,0.12)
Rwanda	925.53(666.51,1276.84)	57.04(41.08,78.70)	12381.50(8607.62,17481.07)	763.13(530.53,1077.44)	2681.56(1587.38,4100.79)	165.28(97.84,252.75)	1959.12(1438.45,2679.44)	55.63(40.85,76.09)	27106.89(18867.51,37670.11)	769.74(535.77,1069.70)	5845.19(3411.56,8859.51)	165.98(96.88,251.58)	-0.16(-0.22,-0.10)	0.05(0.03,0.06)	0.07(0.04,0.10)
Saint Kitts and Nevis	8.35(5.99,11.20)	83.68(60.04,112.20)	131.10(92.80,187.68)	1313.15(929.45,1879.77)	28.33(16.81,43.13)	283.73(168.34,431.98)	11.32(8.25,15.02)	72.53(52.82,96.18)	203.95(144.78,279.36)	1306.24(927.29,1789.22)	43.99(26.33,67.26)	281.75(168.62,430.76)	-0.40(-0.42,-0.37)	-0.01(-0.02,-0.00)	-0.01(-0.02,-0.00)
Saint Lucia	29.49(21.22,39.83)	86.48(62.22,116.78)	451.39(319.61,644.11)	1323.51(937.13,1888.56)	97.63(59.32,150.71)	286.25(173.94,441.89)	32.84(24.40,44.20)	71.89(53.42,96.76)	602.53(434.25,836.41)	1319.12(950.72,1831.16)	129.58(77.74,198.87)	283.68(170.20,435.40)	-0.56(-0.58,-0.54)	-0.02(-0.02,-0.01)	-0.04(-0.05,-0.03)
Saint Vincent and the Grenadines	23.10(16.61,31.82)	87.66(63.04,120.78)	343.60(244.47,484.95)	1304.19(927.92,1840.71)	74.72(44.51,116.77)	283.63(168.93,443.22)	20.92(15.44,27.95)	75.27(55.53,100.56)	360.55(256.30,497.96)	1297.18(922.11,1791.57)	78.06(45.67,118.05)	280.84(164.32,424.73)	-0.48(-0.52,-0.44)	-0.02(-0.02,-0.02)	-0.04(-0.04,-0.03)
Samoa	10.29(7.18,13.89)	27.90(19.48,37.67)	123.56(82.19,170.96)	335.09(222.88,463.64)	27.04(15.25,42.36)	73.32(41.37,114.89)	13.03(9.29,17.44)	26.79(19.09,35.86)	167.26(111.70,227.69)	343.78(229.59,468.00)	36.40(21.16,57.79)	74.82(43.50,118.78)	-0.09(-0.13,-0.06)	0.07(0.05,0.09)	0.04(0.02,0.07)
San Marino	4.42(3.30,5.81)	71.01(53.05,93.47)	82.02(58.56,113.31)	1318.48(941.43,1821.54)	17.73(10.90,27.20)	285.07(175.23,437.24)	4.93(3.70,6.53)	69.22(51.93,91.74)	93.34(67.39,126.57)	1310.66(946.25,1777.19)	20.01(11.89,29.96)	280.91(166.89,420.69)	0.00(-0.11,0.12)	-0.04(-0.05,-0.03)	-0.06(-0.07,-0.05)
Sao Tome and Principe	12.77(9.15,17.40)	49.77(35.68,67.84)	163.56(111.79,228.31)	637.55(435.75,889.95)	35.63(20.77,54.82)	138.90(80.94,213.70)	26.76(19.27,35.97)	47.71(34.35,64.13)	364.13(248.84,502.58)	649.17(443.62,895.99)	79.02(45.87,121.22)	140.87(81.78,216.11)	-0.22(-0.25,-0.19)	0.09(0.08,0.10)	0.08(0.07,0.09)
Saudi Arabia	2596.93(1885.93,3550.47)	79.63(57.83,108.88)	40141.50(27827.45,56680.01)	1230.94(853.33,1738.09)	8684.45(5062.53,13460.77)	266.31(155.24,412.77)	6371.86(4684.59,8569.52)	62.80(46.17,84.46)	123972.38(87538.78,172011.63)	1221.86(862.78,1695.33)	26519.33(15999.92,40131.14)	261.37(157.69,395.53)	-0.80(-0.88,-0.72)	-0.01(-0.02,-0.00)	-0.04(-0.05,-0.02)
Senegal	843.62(604.89,1139.84)	49.03(35.15,66.24)	10955.33(7490.69,15229.44)	636.68(435.33,885.07)	2349.12(1386.99,3563.81)	136.52(80.61,207.11)	1861.11(1352.06,2478.18)	47.71(34.66,63.53)	25101.61(17311.68,34885.72)	643.47(443.78,894.28)	5411.82(3125.61,8229.87)	138.73(80.12,210.97)	-0.10(-0.11,-0.10)	0.04(0.04,0.04)	0.06(0.05,0.06)
Serbia	1090.53(800.56,1461.40)	46.70(34.29,62.59)	16664.18(11944.34,22527.94)	713.69(511.55,964.83)	3631.17(2144.01,5539.59)	155.52(91.82,237.25)	925.28(684.26,1242.15)	45.52(33.66,61.11)	14694.05(10460.51,19793.21)	722.87(514.60,973.72)	3204.30(1930.92,4907.72)	157.63(94.99,241.43)	-0.13(-0.15,-0.12)	0.05(0.05,0.05)	0.06(0.05,0.07)
Seychelles	5.73(4.03,7.68)	31.68(22.25,42.42)	75.06(51.15,106.17)	414.75(282.63,586.67)	16.49(9.41,25.88)	91.11(52.01,143.00)	7.28(5.32,9.74)	30.03(21.95,40.18)	105.35(72.44,142.34)	434.58(298.85,587.21)	22.91(13.30,35.63)	94.50(54.87,147.00)	-0.16(-0.19,-0.13)	0.16(0.14,0.18)	0.13(0.11,0.15)
Sierra Leone	471.65(336.20,649.92)	46.98(33.49,64.73)	6438.51(4400.06,9039.83)	641.29(438.25,900.38)	1385.44(800.75,2195.51)	137.99(79.76,218.68)	1091.66(778.85,1503.44)	48.00(34.25,66.11)	14491.68(9935.87,20273.80)	637.22(436.89,891.46)	3131.46(1812.66,4823.25)	137.69(79.70,212.08)	0.11(0.10,0.13)	-0.03(-0.04,-0.03)	-0.02(-0.03,-0.01)
Singapore	494.11(364.17,646.28)	52.87(38.96,69.15)	9075.65(6552.23,12235.53)	971.04(701.05,1309.13)	1989.29(1203.75,3082.06)	212.84(128.79,329.76)	686.97(498.79,929.19)	47.23(34.29,63.88)	14053.10(10140.34,18491.55)	966.07(697.09,1271.19)	3081.75(1826.74,4545.78)	211.85(125.58,312.50)	-0.24(-0.36,-0.12)	-0.03(-0.04,-0.01)	-0.02(-0.04,-0.01)
Slovakia	622.25(462.86,829.58)	46.91(34.89,62.54)	9479.65(6785.13,12915.76)	714.63(511.51,973.67)	2056.05(1229.40,3116.95)	155.00(92.68,234.97)	555.48(413.40,755.86)	44.01(32.75,59.88)	9271.01(6640.40,12385.41)	734.50(526.09,981.24)	2000.25(1177.43,3042.07)	158.47(93.28,241.01)	-0.31(-0.34,-0.27)	0.10(0.10,0.11)	0.10(0.09,0.12)
Slovenia	228.89(166.41,302.13)	46.00(33.44,60.72)	3596.15(2547.10,4883.24)	722.72(511.89,981.38)	778.55(454.80,1161.19)	156.46(91.40,233.36)	185.83(136.53,248.12)	44.18(32.46,58.99)	3101.39(2187.82,4152.01)	737.35(520.15,987.13)	671.36(395.28,990.37)	159.61(93.98,235.46)	-0.21(-0.23,-0.18)	0.08(0.08,0.09)	0.09(0.08,0.10)
Solomon Islands	21.02(14.60,29.14)	28.25(19.61,39.16)	247.12(163.98,335.93)	332.06(220.34,451.40)	54.00(29.90,84.24)	72.56(40.17,113.19)	45.99(32.92,63.35)	26.82(19.20,36.95)	588.36(398.09,783.39)	343.18(232.20,456.93)	127.52(72.30,203.28)	74.38(42.17,118.57)	-0.20(-0.22,-0.18)	0.12(0.11,0.13)	0.11(0.10,0.13)
Somalia	957.79(707.74,1290.21)	56.55(41.79,76.18)	12995.69(9125.66,18072.62)	767.30(538.80,1067.06)	2778.15(1585.70,4218.73)	164.03(93.62,249.09)	2814.01(2069.58,3848.32)	58.18(42.79,79.57)	36918.79(26069.22,51569.21)	763.35(539.02,1066.27)	7947.31(4635.70,12119.39)	164.32(95.85,250.59)	-0.05(-0.12,0.01)	0.01(-0.01,0.02)	0.04(0.02,0.06)
South Africa	5031.23(3982.22,6335.21)	52.12(41.25,65.63)	66080.38(53168.97,81146.81)	684.53(550.78,840.61)	14170.52(9421.63,20836.47)	146.79(97.60,215.85)	7442.67(5986.74,9361.90)	48.06(38.65,60.45)	109521.22(88239.66,133369.36)	707.15(569.74,861.13)	22990.82(14818.95,33472.69)	148.45(95.68,216.12)	-0.26(-0.30,-0.21)	0.11(0.10,0.12)	0.05(0.03,0.07)
South Sudan	747.94(532.27,1034.90)	57.76(41.10,79.91)	9882.50(6834.72,13970.20)	763.12(527.77,1078.77)	2122.93(1259.15,3247.52)	163.93(97.23,250.77)	1349.61(969.33,1815.57)	58.13(41.75,78.20)	17696.28(12209.42,24656.39)	762.23(525.89,1062.02)	3814.88(2222.41,5902.98)	164.32(95.73,254.26)	-0.05(-0.09,-0.00)	0.01(-0.00,0.02)	0.02(0.00,0.03)
Spain	6981.43(5189.38,9357.71)	72.49(53.88,97.17)	124853.78(87369.27,172851.54)	1296.41(907.19,1794.79)	27048.06(16137.56,41948.41)	280.85(167.56,435.57)	6700.07(5004.93,8942.80)	67.66(50.54,90.30)	128221.01(91820.59,176847.01)	1294.74(927.18,1785.76)	27464.13(15992.87,41877.51)	277.33(161.49,422.87)	-0.31(-0.42,-0.21)	-0.01(-0.02,-0.00)	-0.05(-0.06,-0.03)
Sri Lanka	1424.14(1029.27,1935.76)	31.02(22.42,42.17)	19392.18(13524.22,26948.24)	422.41(294.59,587.00)	4226.04(2347.81,6506.11)	92.05(51.14,141.72)	1714.35(1257.41,2292.45)	30.36(22.27,40.60)	24402.85(17134.91,33166.01)	432.13(303.43,587.31)	5297.36(3154.69,8029.81)	93.81(55.86,142.19)	-0.11(-0.13,-0.09)	0.09(0.08,0.10)	0.08(0.07,0.10)
Sudan	3476.84(2547.19,4726.90)	74.26(54.41,100.96)	52403.78(36456.18,73333.40)	1119.29(778.67,1566.32)	11223.32(6742.11,17175.26)	239.72(144.00,366.85)	8057.23(5932.20,10835.71)	71.37(52.55,95.99)	126237.67(87809.95,175247.27)	1118.24(777.84,1552.38)	27096.84(16518.37,41655.88)	240.03(146.32,369.00)	-0.18(-0.20,-0.15)	0.00(-0.00,0.00)	0.02(0.01,0.02)
Suriname	81.02(58.35,111.44)	83.31(60.00,114.59)	1261.08(893.77,1751.43)	1296.78(919.07,1801.02)	272.90(160.95,405.63)	280.63(165.51,417.11)	109.85(81.28,148.89)	75.70(56.00,102.59)	1874.57(1345.56,2558.12)	1291.69(927.17,1762.70)	400.46(237.77,608.78)	275.94(163.84,419.49)	-0.29(-0.31,-0.26)	-0.02(-0.02,-0.01)	-0.04(-0.05,-0.03)
Sweden	1506.42(1218.61,1881.82)	73.38(59.36,91.67)	27401.73(22215.55,33484.29)	1334.86(1082.22,1631.17)	5914.84(3763.25,8623.75)	288.14(183.33,420.10)	1599.67(1290.77,1992.85)	72.81(58.75,90.71)	29289.23(23726.31,35602.33)	1333.17(1079.96,1620.53)	6307.82(4032.73,9328.25)	287.12(183.56,424.60)	0.04(-0.03,0.11)	-0.01(-0.03,0.00)	-0.02(-0.03,-0.00)
Switzerland	1163.56(860.08,1564.53)	66.10(48.86,88.88)	22977.89(16336.12,31383.03)	1305.38(928.06,1782.88)	4924.02(2950.86,7567.01)	279.74(167.64,429.88)	1296.95(967.21,1733.39)	66.29(49.43,88.59)	25623.57(18327.29,34681.21)	1309.62(936.71,1772.56)	5488.87(3269.04,8175.76)	280.54(167.08,417.86)	0.10(0.04,0.15)	0.01(0.01,0.02)	0.02(0.01,0.03)
Syrian Arab Republic	2133.17(1552.39,2937.39)	77.36(56.30,106.53)	31233.74(21702.89,44476.43)	1132.71(787.07,1612.96)	6734.59(3932.69,10415.68)	244.23(142.62,377.73)	2933.17(2135.33,3966.13)	75.39(54.89,101.95)	43475.26(30918.21,60901.93)	1117.49(794.72,1565.42)	9301.93(5654.57,14590.36)	239.10(145.34,375.03)	-0.21(-0.31,-0.11)	-0.05(-0.08,-0.03)	-0.09(-0.12,-0.05)
Taiwan (Province of China)	937.26(649.26,1307.99)	17.03(11.80,23.77)	13874.84(9098.26,19245.04)	252.17(165.36,349.77)	3046.06(1709.67,4716.61)	55.36(31.07,85.72)	890.64(629.47,1256.17)	15.85(11.21,22.36)	14721.84(9899.13,19869.97)	262.06(176.21,353.71)	3241.97(1838.68,4833.30)	57.71(32.73,86.04)	-0.23(-0.25,-0.21)	0.12(0.11,0.13)	0.11(0.09,0.12)
Tajikistan	590.29(410.32,829.79)	48.96(34.03,68.83)	7807.42(5198.92,10874.47)	647.60(431.23,902.00)	1713.24(974.28,2742.06)	142.11(80.81,227.44)	1159.38(830.94,1584.71)	45.62(32.70,62.36)	16903.02(11427.10,23317.93)	665.11(449.64,917.52)	3680.83(2089.63,5658.35)	144.84(82.22,222.65)	-0.18(-0.25,-0.11)	0.08(0.06,0.10)	0.08(0.05,0.10)
Thailand	4983.11(3613.21,6818.59)	31.16(22.60,42.64)	67153.57(45813.80,94112.38)	419.97(286.51,588.56)	14668.52(8392.41,23441.30)	91.73(52.48,146.60)	4811.93(3609.76,6565.56)	29.52(22.14,40.28)	71823.83(51044.80,96641.38)	440.60(313.13,592.84)	15594.79(8900.75,23857.54)	95.67(54.60,146.35)	-0.14(-0.17,-0.11)	0.15(0.13,0.17)	0.15(0.12,0.17)
Timor-Leste	57.13(40.85,79.83)	30.66(21.92,42.84)	752.91(515.19,1031.40)	404.03(276.46,553.48)	164.36(93.13,257.48)	88.20(49.98,138.17)	110.85(78.52,154.21)	32.02(22.68,44.54)	1370.63(942.33,1879.00)	395.89(272.18,542.73)	300.43(169.40,468.15)	86.78(48.93,135.22)	0.22(0.19,0.25)	-0.11(-0.12,-0.09)	-0.05(-0.07,-0.04)
Togo	414.11(288.04,572.16)	48.53(33.76,67.06)	5423.76(3660.61,7714.86)	635.67(429.03,904.19)	1165.96(664.66,1841.79)	136.65(77.90,215.86)	1006.65(717.46,1365.98)	46.68(33.27,63.35)	13914.89(9502.28,19468.00)	645.31(440.67,902.84)	2997.75(1779.17,4640.94)	139.02(82.51,215.23)	-0.17(-0.19,-0.15)	0.06(0.06,0.07)	0.08(0.07,0.09)
Tokelau	0.10(0.07,0.13)	27.12(19.43,37.16)	1.22(0.82,1.69)	345.43(232.70,477.81)	0.27(0.15,0.42)	75.27(42.13,119.99)	0.08(0.06,0.11)	26.34(19.04,35.60)	1.14(0.78,1.56)	353.01(241.46,485.21)	0.25(0.14,0.38)	76.43(43.17,117.97)	-0.06(-0.12,-0.00)	0.05(0.02,0.08)	0.05(0.01,0.08)
Tonga	6.22(4.39,8.45)	27.82(19.62,37.79)	76.29(51.76,105.04)	341.03(231.39,469.55)	16.71(9.54,26.00)	74.72(42.66,116.24)	6.75(4.84,9.21)	26.69(19.14,36.41)	88.50(60.25,120.19)	350.02(238.29,475.38)	19.24(10.94,29.85)	76.09(43.29,118.05)	-0.15(-0.17,-0.13)	0.10(0.09,0.11)	0.08(0.07,0.09)
Trinidad and Tobago	244.23(177.99,325.86)	79.40(57.86,105.93)	4046.72(2812.00,5695.71)	1315.50(914.12,1851.55)	875.58(515.50,1326.31)	284.63(167.58,431.16)	243.15(179.02,320.44)	71.54(52.67,94.29)	4432.59(3153.06,6156.84)	1304.22(927.74,1811.55)	949.80(555.59,1457.97)	279.46(163.47,428.98)	-0.49(-0.59,-0.39)	0.02(-0.00,0.03)	0.01(-0.01,0.03)
Tunisia	1473.91(1067.93,1958.38)	72.09(52.23,95.78)	23402.51(16565.07,33186.23)	1144.60(810.18,1623.11)	5055.26(3064.82,7888.07)	247.25(149.90,385.80)	1898.62(1427.14,2516.63)	61.88(46.51,82.02)	34906.42(25020.70,47508.32)	1137.70(815.50,1548.44)	7443.27(4478.92,11359.34)	242.60(145.98,370.23)	-0.60(-0.65,-0.54)	-0.00(-0.01,0.00)	-0.03(-0.05,-0.02)
Turkmenistan	424.22(297.16,588.56)	72.92(52.83,97.44)	5727.12(3896.29,7926.09)	1164.03(798.33,1605.34)	35726.34(21457.14,56446.31)	141.17(83.33,219.64)	575.50(420.76,781.39)	45.80(33.48,62.18)	8317.03(5777.44,11274.25)	661.86(459.76,897.20)	1808.19(1083.76,2789.26)	143.89(86.25,221.97)	-0.11(-0.14,-0.08)	-0.01(-0.01,-0.00)	0.07(0.06,0.07)
Tuvalu	0.63(0.45,0.86)	48.00(33.62,66.59)	8.57(5.75,11.73)	647.97(440.83,896.76)	1247.74(736.51,1941.33)	76.69(43.32,119.19)	0.77(0.55,1.06)	26.60(19.02,36.55)	10.08(6.78,13.84)	347.09(233.43,476.55)	2.20(1.24,3.40)	75.61(42.82,117.11)	0.14(0.12,0.16)	0.06(0.06,0.07)	-0.01(-0.03,0.00)
T眉rkiye	10386.48(7524.64,13879.41)	25.87(18.56,35.50)	165806.17(113716.05,228667.59)	351.95(236.27,482.02)	1.87(1.05,2.90)	250.81(150.64,396.28)	13841.43(10241.14,18415.24)	63.93(47.30,85.05)	251638.14(175907.65,342592.34)	1162.22(812.45,1582.30)	53756.22(32425.40,82479.43)	248.28(149.76,380.94)	-0.46(-0.49,-0.43)	-0.07(-0.08,-0.06)	-0.02(-0.03,-0.01)
Uganda	2257.14(1578.56,3165.05)	58.66(41.02,82.25)	29214.74(19969.60,41512.60)	759.22(518.96,1078.81)	6239.67(3601.71,9721.01)	162.15(93.60,252.62)	6039.90(4254.22,8402.53)	58.00(40.85,80.69)	79274.82(54437.26,112187.04)	761.26(522.75,1077.30)	17162.45(9859.97,26587.53)	164.81(94.68,255.31)	-0.02(-0.04,-0.00)	0.01(-0.00,0.01)	0.06(0.05,0.07)
Ukraine	5783.32(4611.56,7229.10)	45.69(36.43,57.11)	86982.49(69282.88,105639.72)	687.15(547.32,834.54)	18762.64(12069.04,27990.15)	148.22(95.34,221.12)	4340.09(3446.12,5452.66)	42.95(34.10,53.96)	70974.46(56414.77,86767.54)	702.35(558.27,858.64)	15252.29(9653.21,22368.78)	150.93(95.53,221.36)	-0.27(-0.34,-0.20)	0.11(0.09,0.13)	0.11(0.09,0.13)
United Arab Emirates	220.96(161.25,301.12)	64.56(47.11,87.98)	3947.19(2753.91,5568.18)	1153.28(804.63,1626.90)	850.57(496.94,1319.43)	248.52(145.19,385.51)	1016.39(744.22,1417.82)	58.96(43.17,82.24)	19375.51(13831.96,26388.89)	1123.88(802.32,1530.69)	4103.84(2520.54,6187.57)	238.04(146.20,358.91)	-0.70(-0.90,-0.50)	-0.05(-0.09,-0.01)	-0.08(-0.13,-0.03)
United Kingdom	11472.47(9165.43,14447.74)	80.84(64.58,101.81)	217494.96(176887.92,269452.96)	1532.57(1246.43,1898.69)	46706.60(30466.74,68189.49)	329.12(214.68,480.49)	12077.34(9773.66,15188.56)	78.73(63.72,99.02)	232775.84(190147.14,285456.42)	1517.49(1239.59,1860.92)	49841.85(32613.45,72931.12)	324.92(212.61,475.45)	0.03(-0.02,0.07)	-0.06(-0.07,-0.04)	-0.06(-0.08,-0.04)
United Republic of Tanzania	3488.70(2481.63,4854.68)	58.14(41.36,80.91)	45735.78(31877.71,63572.30)	762.24(531.28,1059.51)	9658.23(5606.68,14792.85)	160.97(93.44,246.54)	8417.16(6098.02,11599.23)	56.65(41.04,78.06)	114207.16(80540.77,157584.02)	768.58(542.02,1060.50)	24631.08(14331.77,38326.83)	165.76(96.45,257.93)	-0.10(-0.11,-0.08)	0.03(0.02,0.03)	0.11(0.09,0.13)
United States of America	33162.74(28735.08,37938.81)	49.50(42.89,56.63)	606637.63(564565.25,651315.70)	905.50(842.70,972.19)	130672.45(86663.27,184805.12)	195.05(129.36,275.85)	37677.99(32943.17,42526.83)	49.76(43.51,56.17)	678762.61(636574.29,729754.70)	896.48(840.76,963.83)	144027.20(95599.03,203783.32)	190.22(126.26,269.15)	0.14(0.09,0.18)	-0.01(-0.02,-0.01)	-0.04(-0.06,-0.03)
United States Virgin Islands	22.22(16.43,29.73)	77.30(57.15,103.42)	381.70(273.69,525.52)	1327.97(952.21,1828.33)	82.87(49.02,128.35)	288.32(170.55,446.56)	12.50(9.34,16.73)	72.66(54.29,97.28)	228.73(165.22,310.28)	1329.65(960.49,1803.75)	49.27(29.32,75.34)	286.39(170.42,437.98)	-0.20(-0.23,-0.17)	0.01(0.00,0.02)	-0.00(-0.01,0.00)
Uruguay	505.24(374.44,663.41)	67.27(49.86,88.34)	8220.66(5855.89,11307.37)	1094.61(779.73,1505.61)	1780.26(1057.45,2661.22)	237.05(140.80,354.35)	541.78(395.88,728.55)	65.09(47.56,87.53)	9014.98(6571.19,12592.17)	1083.04(789.45,1512.80)	1937.92(1166.74,2881.36)	232.82(140.17,346.16)	-0.09(-0.11,-0.08)	-0.06(-0.08,-0.04)	-0.07(-0.09,-0.05)
Uzbekistan	2355.72(1670.98,3297.56)	48.09(34.11,67.31)	31571.41(21718.73,44584.01)	644.48(443.36,910.12)	6828.86(3875.72,10710.80)	139.40(79.12,218.65)	3920.89(2831.17,5441.92)	44.06(31.82,61.15)	59335.50(41197.33,81472.41)	666.79(462.96,915.56)	12826.48(7372.04,19476.98)	144.14(82.84,218.88)	-0.27(-0.33,-0.21)	0.11(0.10,0.12)	0.12(0.11,0.13)
Vanuatu	9.55(6.64,13.50)	27.24(18.94,38.51)	120.01(79.44,172.65)	342.28(226.56,492.42)	26.14(14.69,41.72)	74.56(41.90,118.99)	20.96(14.81,29.10)	26.73(18.88,37.10)	272.52(182.58,387.23)	347.53(232.83,493.81)	59.04(33.92,94.37)	75.30(43.26,120.34)	-0.06(-0.07,-0.05)	0.05(0.04,0.05)	0.04(0.03,0.05)
Venezuela (Bolivarian Republic of)	3883.70(2793.75,5281.19)	80.23(57.72,109.10)	61215.50(42656.28,85071.59)	1264.65(881.23,1757.49)	13343.66(8043.95,20159.31)	275.67(166.18,416.47)	4965.17(3677.72,6602.42)	72.34(53.58,96.19)	85925.05(61728.22,116110.19)	1251.87(899.34,1691.64)	18625.91(10999.44,28262.86)	271.37(160.25,411.77)	-0.36(-0.40,-0.32)	-0.00(-0.01,0.01)	-0.01(-0.02,0.00)
Viet Nam	5390.53(3771.38,7335.13)	31.59(22.10,42.98)	70920.06(47898.88,98185.53)	415.60(280.69,575.38)	15582.56(8713.26,24038.85)	91.32(51.06,140.87)	7474.80(5410.11,10108.51)	29.27(21.18,39.58)	112132.99(77375.83,150664.35)	439.02(302.94,589.88)	24529.53(13900.67,37523.94)	96.04(54.42,146.91)	-0.26(-0.31,-0.22)	0.18(0.17,0.19)	0.19(0.18,0.20)
Yemen	2022.75(1469.83,2727.60)	73.85(53.66,99.58)	30558.21(21854.18,42695.54)	1115.61(797.84,1558.71)	6455.31(3970.92,10006.99)	235.67(144.97,365.33)	6043.81(4402.13,8081.99)	72.33(52.68,96.72)	92950.02(66554.31,129297.71)	1112.42(796.52,1547.43)	19663.99(11918.92,30386.73)	235.34(142.64,363.67)	-0.26(-0.35,-0.18)	0.01(0.00,0.03)	0.02(0.01,0.04)
Zambia	1098.25(783.67,1540.42)	59.72(42.61,83.76)	13838.62(9480.50,19274.81)	752.48(515.51,1048.08)	2982.77(1776.13,4604.75)	162.19(96.58,250.39)	2801.09(2000.78,3897.84)	56.95(40.68,79.24)	37487.93(25853.88,52106.51)	762.12(525.61,1059.32)	8051.37(4702.72,12445.03)	163.68(95.61,253.01)	-0.14(-0.15,-0.13)	0.04(0.03,0.04)	0.06(0.04,0.07)
Zimbabwe	1277.80(904.96,1716.97)	53.14(37.64,71.41)	16147.23(11241.17,22504.93)	671.56(467.52,935.98)	3483.72(1971.08,5410.47)	144.89(81.98,225.02)	2060.58(1483.03,2784.49)	50.75(36.52,68.57)	27753.77(19545.40,38148.36)	683.48(481.34,939.47)	5973.59(3464.26,9145.07)	147.11(85.31,225.21)	-0.20(-0.22,-0.17)	0.07(0.06,0.07)	0.08(0.07,0.09)
DALYs, disability-adjusted life years; UI, uncertainty interval; CI, confidence Interval; EAPC, estimated annual percentage change
